# Supplementary material for: Fourteen years of manifestations and factors of health insurance fraud, 2006–2020: a scoping review
Source: Health Justice. 2021 Sep 30;9:26. doi: 10.1186/s40352-021-00149-3 (PMC8482647; doi:10.1186/s40352-021-00149-3)
Supplement: Supplementary file 3 — Additional file 3. Excel matrix. This file contains details of all processed studies. [file 40352_2021_149_MOESM3_ESM.xlsx]

## Sheet: All papers
REFERENCE	JOURNAL	Key	Item Type	Publication Year	Author	Autor Country	Autor Region	Title	SCREENING 1	SCREENING 2	Elegibility - Fulltext	Theoretical fraud	Practical Manifestation	Factors	Publication Title	ISBN	ISSN	RANKING	Country	Region	FACTOR	DESCRIPCION	DOI	TEXT	Url	Abstract Note	Date	Date Added	Date Modified	Access Date	Pages	Num Pages	Issue	Volume	Number Of Volumes	Journal Abbreviation	Short Title	Series	Series Number	Series Text	Series Title	Publisher	Place	Language	Rights	Type	Archive	Archive Location	Library Catalog
R1	Others		WebPage	2018	National Health Care Anti-Fraud Association (NHCAA)	United States	Northern America	The Problem of Health Care Fraud: A serious and costly reality for all Americans	No duplicated	OK Elegibility	Select	[1]			National Health Care Anti-Fraud Association (NHCAA)			Others	United States	Northern America				#N/A
R2	Others		Dissertation	2003	Yang, W.-S.	China	Asiatic Region	A Process Pattern Mining Framework for the Detection of Health Care Fraud and Abuse	No duplicated	OK Elegibility	Select		[11]		National Sun Yat-Sen University, Taiwan			Others	Taiwan	Asiatic Region				#N/A
R9	ScienceDirect	PDPHSV9D	journalArticle	2020	Lee, Jehyuk; Shin, Hunsik; Cho, Sungzoon	South Korea	Asiatic Region	A medical treatment based scoring model to detect abusive institutions	No duplicated	OK Elegibility	Select			[60]	Journal of Biomedical Informatics		15320464	Q1	United States	Northern America	journal		10.1016/j.jbi.2020.103423	10.1016/j.jbi.2020.103423	http://www.sciencedirect.com/science/article/pii/S1532046420300514	Medical abuse refers to a type of abnormal medical practice which is not in compliance with qualitative or ethical standards, such as excessive prescription or overbilling of medical services. Detection of such medical abuses is crucial, especially for the patients and insurance providers, because they become subject to the extra payments incurred. As a result, insurance providers hire medical ex…	2020	2020-03-07 04:45:00	2020-03-07 04:45:00		103423			107
R03	ACM	EXZ3ADGJ	journalArticle	2012	Aral, Karca Duru; Güvenir, Halil Altay; Sabuncuoğlu, undefinedhsan; Akar, Ahmet Ruchan	France	Western Europe	A Prescription Fraud Detection Model	No duplicated	OK Elegibility	Select	[3]	[3]	[3]	Comput. Methods Prog. Biomed.		1692607	Q1	Ireland	Western Europe			10.1016/j.cmpb.2011.09.003	10.1016/j.cmpb.2011.09.003	https://doi.org/10.1016/j.cmpb.2011.09.003		2012-04	2020-06-21 23:28:00	2020-06-21 23:28:00		37–46		1	106
R10	MedLine	LQZ9XBXR	journalArticle	2009	Victorri-Vigneau, Caroline; Larour, Katia; Simon, Dominique; Pivette, Jacques; Jolliet, Pascale	France	Western Europe	Creating and Validating a Tool able to Detect Fraud by Prescription Falsification from Health Insurance Administration Databases.	No duplicated	OK Elegibility	Select		[23]	[23]	Therapie		405957	Q3	France	Western Europe	34	Terapia	10.2515/therapie/2009004	10.2515/therapie/2009004		GOAL: Make it possible to spot falsified prescriptions which were delivered and reimbursed. METHOD: 1- Use health insurance administration data bases to single patients liable to suspicion of fraud (repeated presentations of the same prescription to several pharmacies the same day) 2- Attribution of a diagnosis of fraud, by the CEIP (Center of Evaluation and Information about Pharmacodependence) …	2009-02	2020-08-23 02:56:17	2020-08-23 02:56:17		27-31		1	64		Therapie								fre					PubMed
R01	ACM	G9ERB6JH	journalArticle	2012	Shin, Hyunjung; Park, Hayoung; Lee, Junwoo; Jhee, Won Chul	South Korea	Asiatic Region	A Scoring Model to Detect Abusive Billing Patterns in Health Insurance Claims	No duplicated	OK Elegibility	Select		[20]	[20]	Expert Syst. Appl.		9574174	Q1	United Kingdom	Western Europe			10.1016/j.eswa.2012.01.105	10.1016/j.eswa.2012.01.105	https://doi.org/10.1016/j.eswa.2012.01.105		2012-06	2020-06-21 23:28:00	2020-06-21 23:28:00		7441–7450		8	39
R1	SCOPUS	8EQVGLNG	journalArticle	2020	Bauder, R.A.; Khoshgoftaar, T.M.	United States	Northern America	A study on rare fraud predictions with big Medicare claims fraud data	No duplicated	OK Elegibility	Select		[19]		Intelligent Data Analysis		1088467X	Q3	United Kingdom	Western Europe	journal		10.3233/IDA-184415	10.3233/IDA-184415	https://www.scopus.com/inward/record.uri?eid=2-s2.0-85082170223&doi=10.3233%2fIDA-184415&partnerID=40&md5=e8d4c664878101b552e46b3327d1423d	Access to copious amounts of information has reached unprecedented levels, and can generate very large data sources. These big data sources often contain a plethora of useful information but, in some cases, finding what is actually useful can be quite problematic. For binary classification problems, such as fraud detection, a major concern therein is one of class imbalance. This is when a dataset…	2020	##########	##########		119-139		1	24										English
R5	Springer Link	UCUWNZFZ	journalArticle	2008	Li, Jing; Huang, Kuei-Ying; Jin, Jionghua; Shi, Jianjun	United States	Northern America	A survey on statistical methods for health care fraud detection	No duplicated	OK Elegibility	Select		[12]		Health Care Management Science		13869620	Q1	Netherlands	Western Europe	Journal		10.1007/s10729-007-9045-4	10.1007/s10729-007-9045-4	http://link.springer.com/10.1007/s10729-007-9045-4		2008-09	2020-08-10 05:03:41	2020-08-10 05:03:41	2020-08-10 05:03:41	275-287		3	11		Health Care Manage Sci								en					DOI.org (Crossref)
R21	WoS	9AM77374	journalArticle	2014	Jator, Eleanor K.; Hughley, Kimily	United States	Northern America	ABO/Rh Testing, Antibody Screening, and Biometric Technology as Tools to Combat Insurance Fraud: An Example and Discussion	No duplicated	OK Elegibility	Select		[30]	[30]	LABMEDICINE		75027	Q3	United Kingdom	Western Europe	Journal		10.1309/LMIEC52ZF7RLLURK	10.1309/LMIEC52ZF7RLLURK			2014-02	2020-08-26 04:46:15	2020-08-26 04:46:15		E3-E7		1	45										English
R12	ScienceDirect	AGEYX5IA	journalArticle	2011	Duszak, Robert S.; Duszak, Richard	United States	Northern America	Adverse action reports against optometrists: Perspectives from the National Practitioner Data Bank over 18 years	No duplicated	OK Elegibility	Select			[64]	Optometry - Journal of the American Optometric Association		15581527	Q2	United States	Northern America	journal		10.1016/j.optm.2010.09.015	10.1016/j.optm.2010.09.015	http://www.sciencedirect.com/science/article/pii/S1529183911000145	Purpose The aim of this analysis is to describe characteristics of National Provider Data Bank (NPDB) adverse action reports against optometrists. Methods NPDB public use files were analyzed for details of reported optometrist adverse actions from 1991 through 2008. Types of actions, basis for actions, and reporting source were identified, along with geographic and demographic data. Results Betwe…	2011	2020-03-07 04:45:00	2020-03-07 04:45:00		318 - 321		5	82
R02	ACM	MA58M6PW	journalArticle	2015	Kose, Ilker; Gokturk, Mehmet; Kilic, Kemal	Turkey	Middle East	An Interactive Machine-Learning-Based Electronic Fraud and Abuse Detection System in Healthcare Insurance	No duplicated	OK Elegibility	Select			[40]	Appl. Soft Comput.		15684946	Q1	Netherlands	Western Europe			10.1016/j.asoc.2015.07.018	10.1016/j.asoc.2015.07.018	https://doi.org/10.1016/j.asoc.2015.07.018		2015-11	2020-06-21 23:28:00	2020-06-21 23:28:00		283–299		C	36
NOT	ScienceDirect	Y44ZD73L	journalArticle	2017	Pryma, Jane			“Even my sister says I'm acting like a crazy to get a check”: Race, gender, and moral boundary-work in women's claims of disabling chronic pain	No duplicated	Fail					Social Science & Medicine		2779536	Q1			journal		https://doi.org/10.1016/j.socscimed.2017.03.048	#N/A	http://www.sciencedirect.com/science/article/pii/S0277953617302034	Recent research examines how women claim chronic pain in response to gendered moral discourses. However, extant research does not explore how race shapes the moral boundary-work performed by women suffering from disabling chronic pain. Through the qualitative analysis of twenty-four semi-structured interviews with women fibromyalgia sufferers conducted between October 2014 and August 2016 in the …	2017	2020-03-07 04:45:00	2020-03-07 04:45:00		66 - 73			181
R3	ScienceDirect	23C2WQRJ	journalArticle	2016	Dolan, Carolyn M.; Farmer, Linda J.	United States	Northern America	“Let the Record Speak . . .”: The Power of the Medical Record	No duplicated	OK Elegibility	Select	[5]	[5]	[5]	The Journal for Nurse Practitioners		15554155	Q2	Netherlands	Western Europe	journal		10.1016/j.nurpra.2015.09.018	10.1016/j.nurpra.2015.09.018	http://www.sciencedirect.com/science/article/pii/S1555415515009642	Nurse practitioners (NPs) know the medical record is their essential source for clinical information and that a medical record accompanies every patient and each encounter is documented. As a primary legal document, the medical record is usually the best source of evidence. In addition, it communicates and stores data including protected health information. Legal implications innate in documentat…	2016	2020-03-07 04:45:00	2020-03-07 04:45:00		88 - 94		2	12
NOT	Springer Link	YN56LLNC	journalArticle	2019	Clarke, Amy L.; Roscoe, Julia; Appleton, Rebecca; Dale, Jeremy; Nanton, Veronica			“My gut feeling is we could do more...” a qualitative study exploring staff and patient perspectives before and after the implementation of an online prostate cancer-specific holistic needs assessment	No duplicated	Fail					BMC Health Services Research		1472-6963						10.1186/s12913-019-3941-4	#N/A	https://bmchealthservres.biomedcentral.com/articles/10.1186/s12913-019-3941-4		2019-12	2020-08-10 05:15:01	2020-08-10 05:15:01	2020-08-10 05:15:01	115		1	19		BMC Health Serv Res								en					DOI.org (Crossref)
R1	ScienceDirect	98X6FCSU	journalArticle	2017	Hillerman, Tiago; Souza, João Carlos F.; Reis, Ana Carla B.; Carvalho, Rommel N.	Brasil	Latin America	Applying clustering and AHP methods for evaluating suspect healthcare claims	No duplicated	OK Elegibility	Select			[55]	Journal of Computational Science		18777503	Q1	Netherlands	Western Europe	journal	Proveedor de SS en Brasil. 90% reembolso de gastos médicos.	10.1016/j.jocs.2017.02.007	10.1016/j.jocs.2017.02.007	http://www.sciencedirect.com/science/article/pii/S1877750317302041	This paper seeks to present a model for the analysis of suspicious claims data from healthcare providers with the use of different clustering algorithms, and the application of the AHP multicriteria method for prioritizing the identified suspect entities for subsequent auditing. We begin with a brief overview of related works that have covered the application of the aforementioned techniques for …	2017	2020-03-07 04:45:00	2020-03-07 04:45:00		97 - 111			19
R2	Springer Link	FWTIE2IJ	journalArticle	2020	Herland, Matthew; Bauder, Richard A.; Khoshgoftaar, Taghi M.	United States	Northern America	Approaches for identifying U.S. medicare fraud in provider claims data	No duplicated	OK Elegibility	Select			[61]	Health Care Management Science	1386-9620, 1572-9389	13869620	Q1	Netherlands	Western Europe	Journal		10.1007/s10729-018-9460-8	10.1007/s10729-018-9460-8	http://link.springer.com/10.1007/s10729-018-9460-8		2020-03	2020-08-10 05:03:33	2020-08-10 05:03:33	2020-08-10 05:03:33	43497		1	23		Health Care Manag Sci								en					DOI.org (Crossref)
R10	Econopaper	7BPD4C73	journalArticle	2013	Lesch, William; Baker, Brent R.	United States	Northern America	Balancing the Insurance Equation: Understanding the Climate for Managing Consumer Insurance Fraud and Abuse	No duplicated	OK Elegibility	Select			[37]	Journal of Insurance Issues		15316076	Others	United States	Northern America			10.2307/41946338	10.2307/41946338	https://EconPapers.repec.org/RePEc:wri:journl:v:36:y:2013:i:1:p:82-120	Consumer insurance fraud and abuse (CIFA) is the subject of managerial, regulatory, and judicial attention. This issue may represent the misallocation of billions of dollars, with monitoring and remedial costs contributing billions more. This problem is most often addressed as a matter of claimant dishonesty without further investigation of possibly contributing precursors. Using a national surve…	2013	2020-06-24 16:44:00	2020-06-24 16:44:00		82-120		1	36
R3	Springer Link	32ZWSAAJ	journalArticle	2018	Herland, Matthew; Khoshgoftaar, Taghi M.; Bauder, Richard A.	United States	Northern America	Big Data fraud detection using multiple medicare data sources	No duplicated	OK Elegibility	Select			[49]	Journal of Big Data		21961115	Q1	United Kingdom	Western Europe	Journal		10.1186/s40537-018-0138-3	10.1186/s40537-018-0138-3	https://journalofbigdata.springeropen.com/articles/10.1186/s40537-018-0138-3		2018-12	2020-08-10 05:03:34	2020-08-10 05:03:34	2020-08-10 05:03:34	29		1	5		J Big Data								en					DOI.org (Crossref)
NOT	Springer Link	NVT35EH4	journalArticle	2011	Plemmons, Dena			A Broader Discussion of Authorship	No duplicated	Fail					Science and Engineering Ethics		1353-3452, 1471-5546						10.1007/s11948-011-9271-5	#N/A	http://link.springer.com/10.1007/s11948-011-9271-5		2011-06	2020-08-10 05:15:13	2020-08-10 05:15:13	2020-08-10 05:15:13	389-398		2	17		Sci Eng Ethics								en					DOI.org (Crossref)
NOT	ScienceDirect	ELZZ9SBX	journalArticle	2016				A Changing Environment: 2016 NCSBN Environmental Scan	No duplicated	Fail					Journal of Nursing Regulation		21558256	Q2			journal		https://doi.org/10.1016/S2155-8256(16)31007-9	#N/A	http://www.sciencedirect.com/science/article/pii/S2155825616310079	Annually, the National Council of State Boards of Nursing (NCSBN) publishes an environmental scan. This report captures the current environment in which regulators work in order to help BONs anticipate future needs and plan strategically, and to serve as a resource for nurse leaders in practice and education. Based on information derived from numerous resources, this scan identifies critical info…	2016	2020-03-07 04:45:00	2020-03-07 04:45:00		abr.-37		4	6
R5	ScienceDirect	L54JBRVV	journalArticle	2020	Francis, Joseph K.	United States	Northern America	Common patterns of corporate dermatology billing abuses in Medicare data sets	No duplicated	OK Elegibility	Select		[7]		Clinics in Dermatology		18791131	Q2	United States	Northern America			10.1016/j.clindermatol.2020.02.009	10.1016/j.clindermatol.2020.02.009	http://www.sciencedirect.com/science/article/pii/S0738081X20300341	Advances in technology have brought about significant changes in the way physicians’ encounters are viewed. Patient charts once existed only in medical offices and hospital basements with medical billing done manually. Technologic changes have created new methods and expectations for oversight of the physician’s practice. This contribution examines the effects of data transparency on dermatology.…	2020	2020-03-07 04:45:00	2020-03-07 04:45:00		284 - 288		3	38
NOT	Springer Link	XV285VN8	journalArticle	2020	Blanquero, Rafael; Carrizosa, Emilio; Ramírez-Cobo, Pepa; Sillero-Denamiel, M. Remedios			A cost-sensitive constrained Lasso	No duplicated	Fail					Advances in Data Analysis and Classification		1862-5347, 1862-5355						10.1007/s11634-020-00389-5	#N/A	http://link.springer.com/10.1007/s11634-020-00389-5		2020-03-12	2020-08-10 05:17:20	2020-08-10 05:17:20	2020-08-10 05:17:20						Adv Data Anal Classif								en					DOI.org (Crossref)
NOT	Springer Link	4WK8YN84	journalArticle	2010	Renzo, Massimo			A Criticism of the International Harm Principle	No duplicated	Fail					Criminal Law and Philosophy		1871-9791, 1871-9805						10.1007/s11572-010-9098-1	#N/A	http://link.springer.com/10.1007/s11572-010-9098-1		2010-10	2020-08-10 05:11:12	2020-08-10 05:11:12	2020-08-10 05:11:12	267-282		3	4		Criminal Law, Philosophy								en					DOI.org (Crossref)
NOT	ScienceDirect	KAZ8C4TY	journalArticle	2008	Williams, Tim R.			A Cultural and Global Perspective of United States Health Care Economics	No duplicated	Fail					Seminars in Radiation Oncology		10534296	Q1			journal		https://doi.org/10.1016/j.semradonc.2008.01.005	#N/A	http://www.sciencedirect.com/science/article/pii/S1053429608000179	Because the relative costs are so high, the healthcare system of the United States is the subject of much scrutiny, analysis, and criticism. Other countries have the same or better outcomes with significantly lower costs. Health care systems, however, are a reflection of the societies they serve. They develop over time within a framework of the collective national experience. The American approac…	2008	2020-03-07 04:45:00	2020-03-07 04:45:00		175 - 185		3	18
R32	WoS	QXQ8UHGV	journalArticle	2012	Vian, Taryn; Brinkerhoff, Derick W.; Feeley, Frank G.; Salomon, Matthieu; Vien, Nguyen Thi Kieu	United States	Northern America	CONFRONTING CORRUPTION IN THE HEALTH SECTOR IN VIETNAM: PATTERNS AND PROSPECTS	No duplicated	OK Elegibility	Select			[35]	PUBLIC ADMINISTRATION AND DEVELOPMENT		2712075	Q2	United States	Northern America	0.53	41 Hindex	10.1002/pad.1607	10.1002/pad.1607		Corruption in Vietnam is a national concern that could derail health sector goals for equity, access and quality. Yet, there is little research on vulnerabilities to corruption or associated factors at the sectoral level. This article examines current patterns and risks of corruption in Vietnam's health sector and reviews strategies for addressing corruption in the future. The article builds on t…	2012-02	2020-08-26 04:46:16	2020-08-26 04:46:16		49-63		1, SI	32										English
R8	Springer Link	BB33PJN5	journalArticle	2020	Massi, Michela Carlotta; Ieva, Francesca; Lettieri, Emanuele	Italy	Western Europe	Data mining application to healthcare fraud detection: a two-step unsupervised clustering method for outlier detection with administrative databases	No duplicated	OK Elegibility	Select		[8]	[8]	BMC Medical Informatics and Decision Making		14726947	Q1	United Kingdom	Western Europe	Journal		10.1186/s12911-020-01143-9	10.1186/s12911-020-01143-9	https://bmcmedinformdecismak.biomedcentral.com/articles/10.1186/s12911-020-01143-9		2020-12	2020-08-10 05:04:16	2020-08-10 05:04:16	2020-08-10 05:04:16	160		1	20		BMC Med Inform Decis Mak	Data mining application to healthcare fraud detection							en					DOI.org (Crossref)
NOT	ACM	PLHPR9CF	conferencePaper	2019	Simon, William; Galicia, Juan; Levisse, Alexandre; Zapater, Marina; Atienza, David			A Fast, Reliable and Wide-Voltage-Range In-Memory Computing Architecture	No duplicated	Fail					Proceedings of the 56th Annual Design Automation Conference 2019	978-1-4503-6725-7							10.1145/3316781.3317741	#N/A	https://doi.org/10.1145/3316781.3317741		2019	2020-06-21 23:33:00	2020-06-21 23:33:00									DAC ’19				Association for Computing Machinery	New York, NY, USA
R16	MedLine	2KSR45MR	journalArticle	2008	Liou, Fen-May; Tang, Ying-Chan; Chen, Jean-Yi	Taiwan	Asiatic Region	Detecting hospital fraud and claim abuse through diabetic outpatient services	No duplicated	OK Elegibility	Select			[58]	Health Care Management Science		13869620	Q1	Netherlands	Western Europe	54		10.1007/s10729-008-9054-y	10.1007/s10729-008-9054-y		Hospitals and health care providers tend to get involved in exaggerated and fraudulent medical claims initiated by national insurance schemes. The present study applies data mining techniques to detect fraudulent or abusive reporting by healthcare providers using their invoices for diabetic outpatient services. This research is pursued in the context of Taiwan's National Health Insurance system. …	2008-12	2020-08-23 02:56:17	2020-08-23 02:56:17		353-358		4	11		Health Care Manag Sci								eng					PubMed
R7	MedLine	5EM799EV	journalArticle	2018	Soleymani, Mohammad Haddad; Yaseri, Mehdi; Farzadfar, Farshad; Mohammadpour, Adel; Sharifi, Farshad; Kabir, Mohammad Javad	Iran	Middle East	Detecting medical prescriptions suspected of fraud using an unsupervised data mining algorithm	No duplicated	OK Elegibility	Select			[63]	Daru: Journal of Faculty of Pharmacy, Tehran University of Medical Sciences		20082231	Q3	United Kingdom	Western Europe	39	Drug	10.1007/s40199-018-0227-z	10.1007/s40199-018-0227-z		Nowadays, health insurance companies face various types of fraud, like phantom billing, up-coding, and identity theft. Detecting such frauds is thus of vital importance to reduce and eliminate corresponding financial losses. We used an unsupervised data mining algorithm and implemented an outlier detection model to assist the experts in detecting medical prescriptions suspected of fraud. The impl…	2018-12	2020-08-23 02:56:17	2020-08-23 02:56:17		209-214		2	26		Daru								eng					PubMed
R10	Springer Link	ADXZNJTC	journalArticle	2010	Lammers, Frauke; Schiller, Jörg	Germany	Western Europe	Einflussfaktoren für betrügerisches Verhalten von Versicherungsnehmern: erste experimentelle Befunde	No duplicated	OK Elegibility	Select			[67]	Zeitschrift für die gesamte Versicherungswissenschaft		442585	Q4	Germany	Western Europe	Journal		10.1007/s12297-010-0097-z	10.1007/s12297-010-0097-z	http://link.springer.com/10.1007/s12297-010-0097-z		2010-12	2020-08-10 05:07:52	2020-08-10 05:07:52	2020-08-10 05:07:52	649-663		5	99		ZVersWiss	Einflussfaktoren für betrügerisches Verhalten von Versicherungsnehmern							de					DOI.org (Crossref)
R07	Econopaper	79UJ74MI	journalArticle	2012	Manocchia, M.; Scott, A.; Wang, M.C.	United States	Northern America	Health consumer susceptibility to medical care fraud: An exploratory analysis	No duplicated	OK Elegibility	Select		[21]	[21]	International Journal of Public Policy		17400600	Q4	United Kingdom	Western Europe	journal		10.1504/IJPP.2012.045878	10.1504/IJPP.2012.045878	https://EconPapers.repec.org/RePEc:ids:ijpubp:v:8:y:2012:i:1/2/3:p:136-148	Healthcare fraud and abuse by medical providers is a form of white-collar crime that has had considerable cost and consequences to society. The following study seeks to investigate factors associated with consumers that make them susceptible to potential fraud and abuse schemes. The analysis consists of 56,441 health consumers identified through Blue Cross and Blue Shield Association (BCBSA) frau…	2012	2020-06-24 16:28:00	2020-06-24 16:28:00		136-148		2003-02-01	8
R14	SCOPUS	94ZSLGHX	journalArticle	2011	Kumar, R.; Rangarajan, K.; Ranganathan, N.	India	Asiatic Region	Health insurance in India-a study of provider's perceptions in Delhi & the NCR	No duplicated	OK Elegibility	Select			[65]	Journal of Health Management		9720634	Q3	India	Asiatic Region	journal		10.1177/097206341101300302	10.1177/097206341101300302	https://www.scopus.com/inward/record.uri?eid=2-s2.0-80052060252&doi=10.1177%2f097206341101300302&partnerID=40&md5=48aedea4d620eb95931faeb827407cf2	This study examines the Indian health insurance market by empirically observing the provider's perceptions and its relationship with the insured, the insurer and the third party administrators (TPAs). The study tries to find out the awareness level among the insured population and their attitude towards treatment cost. It then examines the role of TPAs and the impact of cashless services on the c…	2011	##########	##########		259-277		3	13										English
R3	MedLine	XNUJC6B4	journalArticle	2015	Joudaki, Hossein; Rashidian, Arash; Minaei-Bidgoli, Behrouz; Mahmoodi, Mahmood; Geraili, Bijan; Nasiri, Mahdi; Arab, Mohammad	Iran	Middle East	Improving Fraud and Abuse Detection in General Physician Claims: A Data Mining Study	No duplicated	OK Elegibility	Select	[4]			International Journal of Health Policy and Management		23225939	Q2	Iran	Middle East	24	Health Policy	10.15171/ijhpm.2015.196	10.15171/ijhpm.2015.196		BACKGROUND: We aimed to identify the indicators of healthcare fraud and abuse in general physicians' drug prescription claims, and to identify a subset of general physicians that were more likely to have committed fraud and abuse. METHODS: We applied data mining approach to a major health insurance organization dataset of private sector general physicians' prescription claims. It involved 5 steps…	2015-11-10	2020-08-23 02:56:17	2020-08-23 02:56:17		165-172		3	5		Int J Health Policy Manag	Improving Fraud and Abuse Detection in General Physician Claims							eng					PubMed
NOT	Springer Link	SCZKRABL	journalArticle	2007	Koken-Vossestein, M R			A Letter From: Healthcare Fraud And Corruption From A European Perspective	No duplicated	Fail					Crime Prevention and Community Safety		1460-3780, 1743-4629						10.1057/palgrave.cpcs.8150038	#N/A	http://link.springer.com/10.1057/palgrave.cpcs.8150038		2007-04	2020-08-10 05:04:14	2020-08-10 05:04:14	2020-08-10 05:04:13	138-143		2	9		Crime Prev Community Saf	A Letter From							en					DOI.org (Crossref)
R6	ScienceDirect	HWQPPLF2	journalArticle	2007	Jou, Susyan; Hebenton, Bill	Taiwan	Asiatic Region	Insurance fraud in Taiwan: Reflections on regulatory effort and criminological complexity	No duplicated	OK Elegibility	Select		[13]	[13]	International Journal of the Sociology of Law		1946595	Others	United Kingdom	Western Europe			10.1016/j.ijsl.2007.04.002	10.1016/j.ijsl.2007.04.002	http://www.sciencedirect.com/science/article/pii/S0194659507000299	The nature and prevalence of insurance fraud has been studied only to a limited extent, even in the USA and Europe. Nevertheless, national authorities have pressed ahead with various approaches to control such fraud. This paper briefly outlines the nature and difficulties around measurement of insurance fraud and reviews key international trends in the regulation of fraud. It then presents the fi…	2007	2020-03-07 04:45:00	2020-03-07 04:45:00		127 - 142		3	35
NOT	ACM	LAT6856V	conferencePaper	2008	Geneiatakis, Dimitris; Kambourakis, Georgios; Lambrinoudakis, Costas			A Mechanism for Ensuring the Validity and Accuracy of the Billing Services in IP Telephony	No duplicated	Fail					Proceedings of the 5th International Conference on Trust, Privacy and Security in Digital Business	978-3-540-85734-1							10.1007/978-3-540-85735-8_7	#N/A	https://doi.org/10.1007/978-3-540-85735-8_7		2008	2020-06-21 23:30:00	2020-06-21 23:30:00		59–68							TrustBus ’08				Springer-Verlag	Berlin, Heidelberg
R17	WoS	DRHN2UV5	journalArticle	2015	Geruso, Michael; Rosen, Harvey S.	United States	Northern America	INSURANCE FRAUD IN THE WORKPLACE? EVIDENCE FROM A DEPENDENT VERIFICATION PROGRAM	No duplicated	OK Elegibility	Select		[33]		JOURNAL OF RISK AND INSURANCE		224367	Q1	United Kingdom	Western Europe	Journal		10.1111/jori.12046	10.1111/jori.12046		Many employers have implemented dependent verification (DV) programs, which aim to reduce employee benefits costs by ensuring that ineligible persons are not enrolled in their health insurance plans as dependents. We evaluate a DV program using a panel of health plan enrollment data from a large, single-site employer. We find that dependents were 2.7 percentage points less likely to be reenrolled…	2015-12	2020-08-26 04:46:14	2020-08-26 04:46:14		921-946		4	82										English
RXX	ACM	DUN44PYJ	journalArticle	2008	Lin, Chinho; Lin, Chun-Mei; Li, Sheng-Tun; Kuo, Shu-Ching	Taiwan	Asiatic Region	Intelligent Physician Segmentation and Management Based on KDD Approach	No duplicated	OK Elegibility	Select			[62]	Expert Syst. Appl.		9574174	Q1	United Kingdom	Western Europe			10.1016/j.eswa.2007.02.038	10.1016/j.eswa.2007.02.038	https://doi.org/10.1016/j.eswa.2007.02.038		2008-04	2020-06-21 23:30:00	2020-06-21 23:30:00		1963–1973		3	34
R11	ScienceDirect	N8GYBIJP	journalArticle	2013	Krause, Joan H.	United States	Northern America	Kickbacks, Self-Referrals, and False Claims: The Hazy Boundaries of Health-care Fraud	No duplicated	OK Elegibility	Select			[36]	Chest		123692	Q1	United States	Northern America	journal		10.1378/chest.12-2889	10.1378/chest.12-2889	http://www.sciencedirect.com/science/article/pii/S0012369213606236	The fraud and abuse laws that govern conduct related to the federal health-care programs, such as Medicare and Medicaid, impose broad and complex limitations on billing practices and financial relationships among providers. Given the potential consequences of engaging in fraudulent behavior, it is crucial that physicians appreciate the types of activities that may run afoul of these laws. This ar…	2013	2020-03-07 04:45:00	2020-03-07 04:45:00		1045 - 1050		3	144
RXY	MedLine	UXWFMGY3	journalArticle	2006	Baltussen, R.; Bruce, E.; Rhodes, G.; Narh-Bana, S. A.; Agyepong, I.	Netherlands	Western Europe	Management of mutual health organizations in Ghana	No duplicated	OK Elegibility	Select		[29]		Tropical medicine & international health: TM & IH		13602276	Q1	United Kingdom	Western Europe	Journal		10.1111/j.1365-3156.2006.01621.x	10.1111/j.1365-3156.2006.01621.x		OBJECTIVE: Mutual Health Organizations (MHO) emerged in Ghana in the mid-1990s. The organizational structure and financial management of private and public MHO hold important lessons for the development of national health insurance in Ghana, but there is little evidence to date on their features. This paper aims at filling this data gap, and at making recommendations to Ghanaian authorities on ho…	2006-05	2020-08-23 02:56:17	2020-08-23 02:56:17		654-659		5	11		Trop. Med. Int. Health								eng					PubMed
R06	ACM	7X9V7XW3	journalArticle	2015	Weiss, Sholom M.; Kulikowski, Casimir A.; Galen, Robert S.; Olsen, Peder A.; Natarajan, Ramesh	United States	Northern America	Managing Healthcare Costs by Peer-Group Modeling	No duplicated	OK Elegibility	Select		[25]	[25]	Applied Intelligence		0924669X	Q2	Netherlands	Western Europe			10.1007/s10489-015-0685-7	10.1007/s10489-015-0685-7	https://doi.org/10.1007/s10489-015-0685-7		2015-12	2020-06-21 23:28:00	2020-06-21 23:28:00		752–759		4	43
R04	Econopaper	3MPJ33ZZ	journalArticle	2017	Zhou, Jiantao; Wang, Shanshan; Zhou, Jianbo; Xu, Yanli	China	Asiatic Region	Measurement of the Severity of Opportunistic Fraud in Injury Insurance: Evidence from China	No duplicated	OK Elegibility	Select		[27]	[27]	Emerging Markets Finance and Trade		1540496X	Q1	United States	Northern America	journal		10.1080/1540496X.2016.1177787	10.1080/1540496X.2016.1177787	https://EconPapers.repec.org/RePEc:mes:emfitr:v:53:y:2017:i:2:p:387-399	This article assesses the effects of claimant demographics and other claim characteristics on the measurement of the severity of opportunistic fraud using 96 excess claim lawsuits in personal injury insurance in China in 2000â€“2012. The empirical result indicates that severe opportunistic fraud that results in death is more numerous than it is for fraud that leads to disability and nondisability…	2017	2020-06-24 16:47:00	2020-06-24 16:47:00		387-399		2	53
NOT	Springer Link	JX4PXURW	journalArticle	2015	Dubbink, Wim			A Moral Grounding of the Duty to Further Justice in Commercial Life	No duplicated	Fail					Ethical Theory and Moral Practice		1386-2820, 1572-8447						10.1007/s10677-014-9504-1	#N/A	http://link.springer.com/10.1007/s10677-014-9504-1		2015-02	2020-08-10 05:10:14	2020-08-10 05:10:14	2020-08-10 05:10:14	27-45		1	18		Ethic Theory Moral Prac								en					DOI.org (Crossref)
R11	MedLine	89EVA5WD	journalArticle	2020	Sun, Haixia; Xiao, Jin; Zhu, Wei; He, Yilong; Zhang, Sheng; Xu, Xiaowei; Hou, Li; Li, Jiao; Ni, Yuan; Xie, Guotong	China	Asiatic Region	Medical Knowledge Graph to Enhance Fraud, Waste, and Abuse Detection on Claim Data: Model Development and Performance Evaluation	No duplicated	OK Elegibility	Select			[59]	JMIR medical informatics		22919694	Others	United States	Northern America			10.2196/17653	10.2196/17653		BACKGROUND: Fraud, Waste, and Abuse (FWA) detection is a significant yet challenging problem in the health insurance industry. An essential step in FWA detection is to check whether the medication is clinically reasonable with respect to the diagnosis. Currently, human experts with sufficient medical knowledge are required to perform this task. To reduce the cost, insurance inspectors tend to bui…	2020-07-23	2020-08-23 02:56:17	2020-08-23 02:56:17		e17653		7	8		JMIR Med Inform	Medical Knowledge Graph to Enhance Fraud, Waste, and Abuse Detection on Claim Data							eng					PubMed
RXX	MedLine	G49D4E4T	journalArticle	2019	Faux, Margaret; Wardle, Jonathan; Adams, Jon	Australia	Pacific Region	Medicare Billing, Law and Practice: Complex, Incomprehensible and Beginning to Unravel	No duplicated	OK Elegibility	Select			[44]	Journal of Law and Medicine		1320159X	Q3	Australia	Pacific Region	Journal			Select		Australia's Medicare is still widely considered one of the world's best health systems. However, continual political tinkering for 40 years has led to a medical billing and payment system that has become labyrinthine in its complexity and is more vulnerable to abuse now, from all stakeholders, than when first introduced. Continuing to make alterations to Medicare without addressing underlying str…	2019-10	2020-08-23 02:56:17	2020-08-23 02:56:17		66-93		1	27		J Law Med	Medicare Billing, Law and Practice							eng					PubMed
R08	Econopaper	UJ7Y9ND7	journalArticle	2012	Wan, Thomas T.H.; Shasky, Charles A.	United States	Northern America	Mining medical claims data with exploratory to confirmatory statistical methods	No duplicated	OK Elegibility	Select		[24]	[24]	International Journal of Public Policy		17400600	Q4	United Kingdom	Western Europe	journal		10.1504/IJPP.2012.045877	10.1504/IJPP.2012.045877	https://EconPapers.repec.org/RePEc:ids:ijpubp:v:8:y:2012:i:1/2/3:p:122-135	Medical billing errors constitute a major problem in the medical payment system in the USA. Little is known about how to identify the predictors that influence the error rate in hospital billings. Health services researchers have concentrated to a large extent on applying exploratory statistical methods to identify the patterns of care and analyse the variation in health services use. Despite the…	2012	2020-06-24 16:29:00	2020-06-24 16:29:00		122-135		2003-02-01	8
R7	ScienceDirect	R385DUR9	journalArticle	2013	Smith, Stephanie; Cell, Penny; Anderson, Lowell; Larson, Tom	United States	Northern America	Minnesota Department of Human Services audit of medication therapy management programs	No duplicated	OK Elegibility	Select		[15]	[15]	Journal of the American Pharmacists Association		15443191	Q1	United States	Northern America	journal		10.1331/JAPhA.2013.12165	10.1331/JAPhA.2013.12165	http://www.sciencedirect.com/science/article/pii/S1544319115303320	Objectives To inform medication therapy management (MTM) providers of findings of the Minnesota Department of Human Services review of claims submitted to Minnesota Health Care Programs (MHCP) for patients receiving MTM services and to discuss the impact of the audit on widespread MTM services and future audits. Methods A retrospective review was completed on MTM claims submitted to MHCP from 200…	2013	2020-03-07 04:45:00	2020-03-07 04:45:00		248 - 253		3	53
R4	MedLine	KZRFZYBT	journalArticle	2016	Johnson, Marina Evrim; Nagarur, Nagen	United States	Northern America	Multi-stage methodology to detect health insurance claim fraud	No duplicated	OK Elegibility	Select		[31]	[31]	Health Care Management Science		13869620	Q1	Netherlands	Western Europe	54		10.1007/s10729-015-9317-3	10.1007/s10729-015-9317-3		Healthcare costs in the US, as well as in other countries, increase rapidly due to demographic, economic, social, and legal changes. This increase in healthcare costs impacts both government and private health insurance systems. Fraudulent behaviors of healthcare providers and patients have become a serious burden to insurance systems by bringing unnecessary costs. Insurance companies thus develo…	2016-09	2020-08-23 02:56:17	2020-08-23 02:56:17		249-260		3	19		Health Care Manag Sci								eng					PubMed
R9	Springer Link	64K9XFIB	journalArticle	2017	Bauder, Richard A.; Khoshgoftaar, Taghi M.	United States	Northern America	Multivariate outlier detection in medicare claims payments applying probabilistic programming methods	No duplicated	OK Elegibility	Select			[46]	Health Services and Outcomes Research Methodology		13873741	Q2	Netherlands	Western Europe	Journal		10.1007/s10742-017-0172-1	10.1007/s10742-017-0172-1	http://link.springer.com/10.1007/s10742-017-0172-1		2017-12	2020-08-10 05:04:22	2020-08-10 05:04:22	2020-08-10 05:04:22	256-289		2020-04-03	17		Health Serv Outcomes Res Method								en					DOI.org (Crossref)
R9	MedLine	GL7WVQJH	journalArticle	2009	Manchikanti, Laxmaiah; Hirsch, Joshua A.	United States	Northern America	Obama health care for all Americans: practical implications	No duplicated	OK Elegibility	Select			[42]	Pain Physician		15333159	Q1	United States	Northern America	95	Anesteciologia	19305481	Select		Rapidly rising health care costs over the decades have prompted the application of business practices to medicine with goals of improving the efficiency, restraining expenses, and increasing quality. Average health insurance premiums and individual contributions for family coverage have increased approximately 120% from 1999 to 2008. Health care spending in the United States is stated to exceed 4…	2009-04	2020-08-23 02:56:17	2020-08-23 02:56:17		289-304		2	12		Pain Physician	Obama health care for all Americans							eng					PubMed
R6	SCOPUS	S69GTHKP	journalArticle	2019	Palutturi, S.; Makkurade, S.R.; Ahri, R.A.; Putri, A.S.E.	Indonesia	Asiatic Region	Potential for fraud of health service claims to BPJS Health at Tenriawaru Public Hospital, Bone Regency, Indonesia	No duplicated	OK Elegibility	Select		[10]		International Journal of Innovation, Creativity and Change		22011315	Q2	United Kingdom	Western Europe	journal			Select	https://www.scopus.com/inward/record.uri?eid=2-s2.0-85076030603&partnerID=40&md5=e2ca4dab2b90a7d094d2f6adc56410d3	Background: National Health Insurance (NHI) to meet the demand for Universal Health Coverage in Indonesia is still relatively new. The potential for fraud that can harm patients and others is possible. Objective: The aim of this study was to obtain in-depth information about the potential fraud of health care claims to the Social Security Agency of Health (BPJS) in Tenriawaru Public Hospital of B…	2019	##########	##########		70-90		5	8										English
R8	ScienceDirect	76TI3RR8	journalArticle	2016	Lee, Seung Jun; Abbey, James D.; Heim, Gregory R.; Abbey, Duane C.	United States	Northern America	Seeing the forest for the trees: Institutional environment impacts on reimbursement processes and healthcare operations	No duplicated	OK Elegibility	Select		[17]	[17]	Journal of Operations Management		2726963	Q1	Netherlands	Western Europe	journal		10.1016/j.jom.2016.09.001	10.1016/j.jom.2016.09.001	http://www.sciencedirect.com/science/article/pii/S0272696316300687	Healthcare reimbursement processes perform an annual multi-trillion dollar task to remunerate healthcare organizations, physicians, and patients. Healthcare reimbursement entails coding, billing, and payment processes based on care provided to patients. As this research note highlights, though often implicitly assumed to be independent of care delivery processes, reimbursement processes are disti…	2016	2020-03-07 04:45:00	2020-03-07 04:45:00		71 - 79			47-48
R09	Econopaper	TY8CDAPY	journalArticle	2018	Ekin, Tahir; Ieva, Francesca; Ruggeri, Fabrizio; Soyer, Refik	United States	Northern America	Statistical Medical Fraud Assessment: Exposition to an Emerging Field	No duplicated	OK Elegibility	Select		[26]		International Statistical Review	17515823	3067734	Q1	United States	Northern America	journal		10.1111/insr.12269	10.1111/insr.12269	https://EconPapers.repec.org/RePEc:bla:istatr:v:86:y:2018:i:3:p:379-402	Health care expenditures constitute a significant portion of governmental budgets. The percentage of fraud, waste and abuse within that spending has increased over years. This paper introduces the emerging area of statistical medical fraud assessment, which becomes crucial to handle the increasing size and complexity of the medical programmes. An overview of fraud types and detection is followed …	2018	2020-06-24 16:30:00	2020-06-24 16:30:00		379-402		3	86
R26	WoS	44WUL2IF	journalArticle	2009	Lin, Chinho; Lin, Chun-Mei; Hong, Chienwen	Taiwan	Asiatic Region	The development of dentist practice profiles and management	No duplicated	OK Elegibility	Select		[22]		JOURNAL OF EVALUATION IN CLINICAL PRACTICE		13561294	Q2	United Kingdom	Western Europe	Journal		10.1111/j.1365-2753.2007.00940.x	10.1111/j.1365-2753.2007.00940.x		With the current large computerized payment systems and increase in the number of claims, unusual dental practice patterns to cover up fraud are becoming widespread and sophisticated. Clustering the characteristic of dental practice patterns is an essential task for improving the quality of care and cost containment. This study aims at providing an easy, efficient and practical alternative approa…	2009-02	2020-08-26 04:46:16	2020-08-26 04:46:16		2013-04-01		1	15										English
R10	WoS	APH5CTBY	journalArticle	2017	Kerschbamer, Rudolf; Sutter, Matthias	Austria	Western Europe	The Economics of Credence Goods - Survey of Recent Lab and Field Experiments	No duplicated	OK Elegibility	Select			[50]	CESIFO ECONOMIC STUDIES		1610241X	Q2	United Kingdom	Western Europe	Journal		10.1093/cesifo/ifx001	10.1093/cesifo/ifx001		Many important markets, such as those for health care or repair services, are characterized by pronounced informational asymmetries between buyers and sellers - because the buyer cannot identify the quality of the product that fits her needs best, while the seller can do so by performing a diagnosis. The seller can then recommend the appropriate or an inappropriate quality. Since the buyer has no…	2017-03	2020-08-26 04:46:13	2020-08-26 04:46:13		2023-01-01		1	63										English
R10	SCOPUS	TZBTIZEX	journalArticle	2018	Zourrig, H.; Park, J.; El Hedhli, K.; Zhang, M.	United States	Northern America	The effect of cultural tightness–looseness on fraud perception in insurance services	No duplicated	OK Elegibility	Select			[43]	International Journal of Quality and Service Sciences		1756669X	Q2	United Kingdom	Western Europe	journal		10.1108/IJQSS-02-2017-0016	10.1108/IJQSS-02-2017-0016	https://www.scopus.com/inward/record.uri?eid=2-s2.0-85048065613&doi=10.1108%2fIJQSS-02-2017-0016&partnerID=40&md5=cbebfdd3b938bf63c33303b763cd87d4	Purpose: The purpose of this paper is to investigate how cultural tightness may influence consumers’ attitudes toward insurance services and occurrence of insurance fraud. Design/methodology/approach: Drawing on Gelfand et al.’s (2011) theory of tight and loose cultures, the authors theorize that perceived wrongness of insurance fraud, fraud occurrence and perceived risk of being caught depend on…	2018	##########	##########		138-148		2	10										English
R7	Springer Link	FU6NI8IZ	journalArticle	2019	Herland, Matthew; Bauder, Richard A.; Khoshgoftaar, Taghi M.	United States	Northern America	The effects of class rarity on the evaluation of supervised healthcare fraud detection models	No duplicated	OK Elegibility	Select			[47]	Journal of Big Data		21961115	Q1	United Kingdom	Western Europe	Journal		10.1186/s40537-019-0181-8	10.1186/s40537-019-0181-8	https://journalofbigdata.springeropen.com/articles/10.1186/s40537-019-0181-8		2019-12	2020-08-10 05:03:52	2020-08-10 05:03:52	2020-08-10 05:03:52	21		1	6		J Big Data								en					DOI.org (Crossref)
R8	MedLine	TWL35EQL	journalArticle	2010	Kang, HeeChung; Hong, JaeSeok; Lee, KwangSoo; Kim, Sera	South Korea	Asiatic Region	The effects of the fraud and abuse enforcement program under the National Health Insurance program in Korea	No duplicated	OK Elegibility	Select			[48]	Health Policy (Amsterdam, Netherlands)		18726054	Q1	Ireland	Western Europe	85	Health Policy	10.1016/j.healthpol.2009.10.003	10.1016/j.healthpol.2009.10.003		OBJECTIVE: To examine the general deterrence effect of the Korean government's fraud and abuse enforcement program on medical clinics in the country. The effects were evaluated by analyzing the association between the fear of penalty from a potential onsite investigation and the costliness index (CI). METHOD: Using a stratified proportional systematic sampling method, 800 out of the 15,443 clinic…	2010-04	2020-08-23 02:56:17	2020-08-23 02:56:17		41-49		1	95		Health Policy								eng					PubMed
R2	MedLine	IDE55BEE	journalArticle	2017	Wang, Shu-Li; Pai, Hao-Ting; Wu, Mei-Fang; Wu, Fan; Li, Chen-Lin	Taiwan	Asiatic Region	The evaluation of trustworthiness to identify health insurance fraud in dentistry	No duplicated	OK Elegibility	Select			[68]	Artificial Intelligence in Medicine		18732860	Q1	Netherlands	Western Europe	80		10.1016/j.artmed.2016.12.002	10.1016/j.artmed.2016.12.002		OBJECTIVE: According to the investigations of the U.S. Government Accountability Office (GAO), health insurance fraud has caused an enormous pecuniary loss in the U.S. In Taiwan, in dentistry the problem is getting worse if dentists (authorized entities) file fraudulent claims. Several methods have been developed to solve health insurance fraud; however, these methods are like a rule-based mechan…	2017	2020-08-23 02:56:17	2020-08-23 02:56:17		40-50			75		Artif Intell Med								eng					PubMed
R16	SCOPUS	W7AH59ZP	journalArticle	2008	Phillipsen, N.C.; Setlow, P.D.; Jacob, I.S.	United States	Northern America	The Most Costly Billing Practices Ever	No duplicated	OK Elegibility	Select		[9]		Journal for Nurse Practitioners		15554155	Q2	Netherlands	Western Europe	journal		10.1016/j.nurpra.2008.09.006	10.1016/j.nurpra.2008.09.006	https://www.scopus.com/inward/record.uri?eid=2-s2.0-55349112201&doi=10.1016%2fj.nurpra.2008.09.006&partnerID=40&md5=bd4bc9b4cc5df6fe7f54cf548c5d210a	Accurate coding for proper reimbursement is important to all health care practitioners for many reasons. Nurse practitioners (NPs) are a group that is often involved in billing, either directly for their own services or by checking diagnostic and procedural codes on a billing form used by their employer to bill for their services. The NP or other professional provider is responsible for the accur…	2008	##########	##########		761-765		10	4										English
R6	Springer Link	27Z5URM9	journalArticle	2012	Brooks, Graham; Button, Mark; Gee, Jim	United Kingdom	Western Europe	The scale of health-care fraud: A global evaluation	No duplicated	OK Elegibility	Select		[14]	[14]	Security Journal		17434645	Q2	United Kingdom	Western Europe	Journal		10.1057/sj.2011.7	10.1057/sj.2011.7	http://link.springer.com/10.1057/sj.2011.7		2012-02	2020-08-10 05:03:51	2020-08-10 05:03:51	2020-08-10 05:03:51	76-87		1	25		Secur J	The scale of health-care fraud							en					DOI.org (Crossref)
R4	WoS	LHSBJPCQ	journalArticle	2020	Ribeiro, Raquel; Silva, Bruno; Pimenta, Carlos; Poeschl, Gabrielle	Portugal	Western Europe	Why do consumers perpetrate fraudulent behaviors in insurance?	No duplicated	OK Elegibility	Select		[28]	[28]	CRIME LAW AND SOCIAL CHANGE		9254994	Q1	Netherlands	Western Europe	Journal		10.1007/s10611-019-09857-2	10.1007/s10611-019-09857-2		Insurance fraud is an increasing problem with major financial, societal and humanitarian impact. Several disciplines have attempted to explain fraudulent behaviors in insurance perpetrated by consumers from economics to criminology and social psychology. Drawing on data from a national survey in Portugal, this study analyzed the levels of acceptance of and justifications underlying fraudulent beh…	2020-04	2020-08-26 04:46:12	2020-08-26 04:46:12		249-273		3	73										English
R5	MedLine	9AMVE3CM	journalArticle	2018	Wohlgemuth, Martin; Heinrich, Julia			“Integrity” in the healthcare system. Recognize and avoid risks: on dealing with the Association of Statutory Health Insurance Physicians and the public prosecutors office	No duplicated	OK Elegibility					Der Urologe. Ausg. A		1433-0563	Q4			24	Urology	10.1007/s00120-018-0667-6	#N/A		BACKGROUND: This article describes the introduction of the law to combat corruption in the healthcare system. OBJECTIVE: The effects of the introduced penal regulations on the delivery of medical services is critically scrutinized and the associated procedures as well as indications for the course of action are presented. RESULTS: Knowledge of the relevant regulations and types of procedure is de…	2018-07	2020-08-23 02:56:17	2020-08-23 02:56:17		798-803		7	57		Urologe A	["Integrity" in the healthcare system							ger					PubMed
NOT	WoS	DK4I8I6Q	journalArticle	2018	Wohlgemuth, Martin; Heinrich, Julia			“Integrity” in the healthcare system. Recognize and avoid risks: on dealing with the Association of Statutory Health Insurance Physicians and the public prosecutors office	Duplicated	Fail					UROLOGE		0340-2592						10.1007/s00120-018-0667-6	#N/A		This article describes the introduction of the law to combat corruption in the healthcare system. The effects of the introduced penal regulations on the delivery of medical services is critically scrutinized and the associated procedures as well as indications for the course of action are presented. Knowledge of the relevant regulations and types of procedure is decisive for the penal, social leg…	2018-07	2020-08-26 04:46:13	2020-08-26 04:46:13		798-803		7	57										German
R14	MedLine	CWP49EC6	journalArticle	2010	Meier, B. D.; Homann, D.			Fraud in the Health-Care System from the Perspective of the Public Health Insurance Companies Empirical Findings on the Work of Anti-Fraud Agencies	No duplicated	OK Elegibility					Gesundheitswesen (Bundesverband Der Arzte Des Offentlichen Gesundheitsdienstes (Germany))		1439-4421	Q2			43		10.1055/s-0029-1234097	#N/A		The article summarises the results of a study on the activities of the German public health insurance companies to fight fraudulent behaviour in the system. The study is based on the analysis of 140 activity reports of the years 2004 and 2005 which the companies had to deliver to the Federal Social Insurance Authority as well as on the results of an additional survey. The article deals with the n…	2010-07	2020-08-23 02:56:17	2020-08-23 02:56:17		404-411		7	72		Gesundheitswesen								ger					PubMed
NOT	MedLine	RSCTYHQQ	journalArticle	2012	d'Argouges, F.; Desjeux, G.; Marsan, P.; Thevenin-Garron, V.			Reimbursement of opiate substitution drugs to militaries in 2007	No duplicated	Fail					L'Encephale		0013-7006						10.1016/j.encep.2011.11.010	#N/A		INTRODUCTION: The use of psychoactive drugs by militaries is not compatible with the analytical skills and self-control required by their jobs. Military physicians take this problem into consideration by organising systematic drugs screening in the French forces. However, for technical reasons, opiates are not concerned by this screening with the agreement of the people concerned. The estimated n…	2012-09	2020-08-23 02:56:17	2020-08-23 02:56:17		304-309		4	38		Encephale								fre					PubMed
NOT	Springer Link	VY6VT85D	journalArticle	2008	Walgrave, Stefaan; van Aelst, Peter; Nuytemans, Michiel			‘Do the Vote Test’: The Electoral Effects of a Popular Vote Advice Application at the 2004 Belgian Elections	No duplicated	Fail					Acta Politica		0001-6810, 1741-1416						10.1057/palgrave.ap.5500209	#N/A	http://link.springer.com/10.1057/palgrave.ap.5500209		2008-04	2020-08-10 05:16:20	2020-08-10 05:16:20	2020-08-10 05:16:20	50-70		1	43		Acta Polit	‘Do the Vote Test’							en					DOI.org (Crossref)
NOT	Springer Link	GW239NPA	journalArticle	2020	Mamvura, Zvinashe			‘Kutonga Kwaro Gamba’: Politics and the renaming of defence cantonments in the ‘Second Republic’ in Zimbabwe	No duplicated	Fail					GeoJournal		0343-2521, 1572-9893						10.1007/s10708-020-10183-7	#N/A	http://link.springer.com/10.1007/s10708-020-10183-7		2020-04-11	2020-08-10 05:17:27	2020-08-10 05:17:27	2020-08-10 05:17:27						GeoJournal	‘Kutonga Kwaro Gamba’							en					DOI.org (Crossref)
NOT	Springer Link	GXIZTMJE	journalArticle	2015	Johnson, Hume N; Soeters, Joseph L			‘See and blind, hear and deaf’: Informerphobia in Jamaican garrisons	No duplicated	Fail					Crime Prevention and Community Safety		1460-3780, 1743-4629						10.1057/cpcs.2014.14	#N/A	http://link.springer.com/10.1057/cpcs.2014.14		2015-02	2020-08-10 05:09:32	2020-08-10 05:09:32	2020-08-10 05:09:32	47-66		1	17		Crime Prev Community Saf	‘See and blind, hear and deaf’							en					DOI.org (Crossref)
NOT	SCOPUS	P9FEMCDW	journalArticle	2020	Grima, S.; Spiteri, J.; Romānova, I.			A STEEP framework analysis of the key factors impacting the use of blockchain technology in the insurance industry	No duplicated	Fail					Geneva Papers on Risk and Insurance: Issues and Practice		10185895	Q2			journal		10.1057/s41288-020-00162-x	#N/A	https://www.scopus.com/inward/record.uri?eid=2-s2.0-85083356700&doi=10.1057%2fs41288-020-00162-x&partnerID=40&md5=de4b9433d4932948583dbfd8421ba406	The insurance industry plays a key role in any modern economy. Blockchain technology promises to completely revolutionise the industry, with several bold claims made in terms of facilitating and speeding up claims settlements and improving fraud management. In this paper, we examine the factors that may influence the extent of blockchain proliferation and penetration within the insurance industry…	2020	##########	##########		398-425		3	45										English
NOT	ScienceDirect	AI8UFXK4	journalArticle	2018	Button, Mark; Shepherd, David; Blackbourn, Dean			‘The iceberg beneath the sea’, fraudsters and their punishment through non-criminal justice in the ‘fraud justice network’ in England and Wales	No duplicated	Fail					International Journal of Law, Crime and Justice		17560616	Q2			journal		https://doi.org/10.1016/j.ijlcj.2018.03.001	#N/A	http://www.sciencedirect.com/science/article/pii/S1756061617303117	This paper illustrates the substantial role of non-criminal justice bodies in punishing persons for fraud related behaviours in England and Wales. It illustrates the substantial role of government regulators, delegated regulators, self-regulators, fraudster databases and the use of contempt of court in civil courts in dealing with fraudsters. Using data from the Ministry of Justice, the number of…	2018	2020-03-07 04:45:00	2020-03-07 04:45:00		56 - 66			53
NOT	Springer Link	DKR6WKFA	journalArticle	2014	Decision of the Supreme Administrative Court (Consiglio di Stato) 12 February 2014 – Case No. 9181/2012			“Pfizer”: Treaty on the Functioning of European Union, Art. 102 – Autorità Garante della Concorrenza e del Mercato, Ratiopharm Italia s.r.l. and others v. Pfizer Italia s.r.l., Pfizer Health AB and Pfizer Inc.	No duplicated	Fail					IIC - International Review of Intellectual Property and Competition Law		0018-9855, 2195-0237						10.1007/s40319-014-0264-1	#N/A	http://link.springer.com/10.1007/s40319-014-0264-1		2014-11	2020-08-10 05:07:18	2020-08-10 05:07:18	2020-08-10 05:07:18	844-847		7	45		IIC	“Pfizer”							en					DOI.org (Crossref)
NOT	ScienceDirect	GQV4IS8T	journalArticle	2018	Kshetri, Nir			1 Blockchain’s roles in meeting key supply chain management objectives	No duplicated	Fail					International Journal of Information Management		2684012	Q1			journal		https://doi.org/10.1016/j.ijinfomgt.2017.12.005	#N/A	http://www.sciencedirect.com/science/article/pii/S0268401217305248	Arrival of blockchain is set to transform supply chain activities. Scholars have barely begun to systematically assess the effects of blockchain on various organizational activities. This paper examines how blockchain is likely to affect key supply chain management objectives such as cost, quality, speed, dependability, risk reduction, sustainability and flexibility. We present early evidence lin…	2018	2020-03-07 04:45:00	2020-03-07 04:45:00		80 - 89			39
NOT	Springer Link	KNW9KXDY	journalArticle	2014	Baltzly, Vaughn Bryan			2014 Rockefeller Prize Winner: Four Strikes for Pluralist Liberalism (And Two Cheers for Classical Liberalism)	No duplicated	Fail					The Journal of Value Inquiry		0022-5363, 1573-0492						10.1007/s10790-014-9437-x	#N/A	http://link.springer.com/10.1007/s10790-014-9437-x		2014-09	2020-08-10 05:10:34	2020-08-10 05:10:34	2020-08-10 05:10:34	315-333		3	48		J Value Inquiry	2014 Rockefeller Prize Winner							en					DOI.org (Crossref)
NOT	ACM	7P97YK5P	journalArticle	2017	Jensen, Kristoffer; Nguyen, Hai Thanh; Do, Thanh Van; Årnes, André			A Big Data Analytics Approach to Combat Telecommunication Vulnerabilities	No duplicated	Fail					Cluster Computing		13867857	Q2					10.1007/s10586-017-0811-x	#N/A	https://doi.org/10.1007/s10586-017-0811-x		2017-09	2020-06-21 23:33:00	2020-06-21 23:33:00		2363–2374		3	20
NOT	Springer Link	XJE4BWX5	journalArticle	2016	Yimam, Dereje; Fernandez, Eduardo B.			A survey of compliance issues in cloud computing	No duplicated	Fail					Journal of Internet Services and Applications		1867-4828, 1869-0238						10.1186/s13174-016-0046-8	#N/A	http://jisajournal.springeropen.com/articles/10.1186/s13174-016-0046-8		2016-12	2020-08-10 05:10:15	2020-08-10 05:10:15	2020-08-10 05:10:15	5		1	7		J Internet Serv Appl								en					DOI.org (Crossref)
NOT	ACM	BFCZVEGW	conferencePaper	2009	Lou, Jing-Kai; Chen, Kuan-Ta; Lei, Chin-Laung			A Collusion-Resistant Automation Scheme for Social Moderation Systems	No duplicated	Fail					Proceedings of the 6th IEEE Conference on Consumer Communications and Networking Conference	978-1-4244-2308-8								#N/A			2009	2020-06-21 23:31:00	2020-06-21 23:31:00		571–575							CCNC’09				IEEE Press
NOT	ScienceDirect	CKSFKPH3	journalArticle	2014	Bai, Xue; Gopal, Ram; Nunez, Manuel; Zhdanov, Dmitry			A decision methodology for managing operational efficiency and information disclosure risk in healthcare processes	No duplicated	Fail					Decision Support Systems		1679236	Q1			journal		https://doi.org/10.1016/j.dss.2012.10.046	#N/A	http://www.sciencedirect.com/science/article/pii/S0167923612003211	This paper addresses two critical challenges faced by healthcare organizations: significant personnel shortages and mandates to safeguard patient safety and information security. We develop a two-stage decision making methodology to optimize the healthcare workflow task assignments and mitigate information disclosure risks. While the first stage throughput optimization formulation maximizes opera…	2014	2020-03-07 04:45:00	2020-03-07 04:45:00		406 - 416			57
NOT	ACM	9NTUB575	conferencePaper	2011	Kalyango, Samuel Tusubira; Maiga, Gilbert			A Technique for Strengthening Weak Passwords in Electronic Medical Record Systems	No duplicated	Fail					Proceedings of the First International Conference on Foundations of Health Informatics Engineering and Systems	978-3-642-32354-6							10.1007/978-3-642-32355-3_13	#N/A	https://doi.org/10.1007/978-3-642-32355-3_13		2011	2020-06-21 23:30:00	2020-06-21 23:30:00		207–224							FHIES’11				Springer-Verlag	Berlin, Heidelberg
NOT	ACM	Z5YIVPCB	journalArticle	2016	Woungang, Isaac; Dhurandher, Sanjay Kumar; Obaidat GE, Mohammad S.; Peddi, Rajender Dheeraj			A DSR-Based Routing Protocol for Mitigating Blackhole Attacks on Mobile Ad Hoc Networks	No duplicated	Fail					Sec. and Commun. Netw.		19390114						10.1002/sec.766	#N/A	https://doi.org/10.1002/sec.766		2016-03	2020-06-21 23:34:00	2020-06-21 23:34:00		420–428		5	9
NOT	ACM	CHUHXKJD	conferencePaper	2016	Shi, Yuliang; Sun, Chenfei; Li, Qingzhong; Cui, Lizhen; Yu, Han; Miao, Chunyan			A Fraud Resilient Medical Insurance Claim System	No duplicated	Fail					Proceedings of the Thirtieth AAAI Conference on Artificial Intelligence									#N/A			2016	2020-06-21 23:28:00	2020-06-21 23:28:00		4393–4394							AAAI’16				AAAI Press
NOT	ACM	6HV5XJIZ	conferencePaper	2013	Suleiman, Muhammad; Agrawal, Rajeev; Grosky, William; Andres, Frederic			A Generic Data Driven Approach for Medicaid Fraud Detection	No duplicated	Fail					Proceedings of the Fifth International Conference on Management of Emergent Digital EcoSystems	978-1-4503-2004-7							10.1145/2536146.2536182	#N/A	https://doi.org/10.1145/2536146.2536182		2013	2020-06-21 23:28:00	2020-06-21 23:28:00		233–234							MEDES ’13				Association for Computing Machinery	New York, NY, USA
NOT	ACM	8M7PY7CU	conferencePaper	2016	Sun, Chenfei; Shi, Yuliang; Li, Qingzhong; Cui, Lizhen; Yu, Han; Miao, Chunyan			A Hybrid Approach for Detecting Fraudulent Medical Insurance Claims: (Extended Abstract)	No duplicated	Fail					Proceedings of the 2016 International Conference on Autonomous Agents & Multiagent Systems	978-1-4503-4239-1								#N/A			2016	2020-06-21 23:28:00	2020-06-21 23:28:00		1287–1288							AAMAS ’16				International Foundation for Autonomous Agents and Multiagent Systems	Richland, SC
NOT	Springer Link	JIY4NW4Q	journalArticle	2018	Tejani, Riaz			A working-class profession: opportunism and diversity in U.S. law	No duplicated	Fail					Dialectical Anthropology		0304-4092, 1573-0786						10.1007/s10624-018-9497-6	#N/A	http://link.springer.com/10.1007/s10624-018-9497-6		2018-06	2020-08-10 05:06:31	2020-08-10 05:06:31	2020-08-10 05:06:31	131-148		2	42		Dialect Anthropol	A working-class profession							en					DOI.org (Crossref)
NOT	SCOPUS	ADBGRFLX	journalArticle	2019	Palacio, S.M.			Abnormal pattern prediction: Detecting fraudulent insurance property claims with semi-supervised machine-learning	No duplicated	Fail					Data Science Journal		16831470	Q2			journal		10.5334/dsj-2019-035	#N/A	https://www.scopus.com/inward/record.uri?eid=2-s2.0-85070872190&doi=10.5334%2fdsj-2019-035&partnerID=40&md5=d7637227beaab4d24cdec862ce488dd8	Abnormal pattern prediction has received a great deal of attention from both academia and industry, with various applications (e.g., fraud, terrorism, intrusion detection, etc.). In practice, many abnormal pattern prediction problems are characterized by the simultaneous presence of skewed data, a large number of unlabeled data and a dynamic and changing pattern. In this paper, we propose a metho…	2019	##########	##########				1	18										English
NOT	ACM	XRDE3VVW	journalArticle	2014	Cameron, Delroy; Sheth, Amit P.; Jaykumar, Nishita; Thirunarayan, Krishnaprasad; Anand, Gaurish; Smith, Gary A.			A Hybrid Approach to Finding Relevant Social Media Content for Complex Domain Specific Information Needs	No duplicated	Fail					Web Semant.		15708268	Q1					10.1016/j.websem.2014.11.002	#N/A	https://doi.org/10.1016/j.websem.2014.11.002		2014-12	2020-06-21 23:31:00	2020-06-21 23:31:00		39–52		C	29
NOT	Springer Link	ZGRQI537	journalArticle	2020	Zhou, Chenyi; Huang, Jing; Yang, Feng; Liu, Yaqin			A hybrid fusion model of iris, palm vein and finger vein for multi-biometric recognition system	No duplicated	Fail					Multimedia Tools and Applications		1380-7501, 1573-7721						10.1007/s11042-020-08914-6	#N/A	http://link.springer.com/10.1007/s11042-020-08914-6		2020-08-08	2020-08-10 05:14:29	2020-08-10 05:14:29	2020-08-10 05:14:29						Multimed Tools Appl								en					DOI.org (Crossref)
NOT	ACM	ENGGPT7H	conferencePaper	2010	Parham, James D.; McDonald, J. Todd; Grimaila, Michael R.; Kim, Yong C.			A Java Based Component Identification Tool for Measuring the Strength of Circuit Protections	No duplicated	Fail					Proceedings of the Sixth Annual Workshop on Cyber Security and Information Intelligence Research	978-1-4503-0017-9							10.1145/1852666.1852695	#N/A	https://doi.org/10.1145/1852666.1852695		2010	2020-06-21 23:31:00	2020-06-21 23:31:00									CSIIRW ’10				Association for Computing Machinery	New York, NY, USA
NOT	Springer Link	4PV96EIG	journalArticle	2012	Madfis, Eric			Across Crimes, Criminals, and Contexts: Traps Along the Troubled Path Towards a General Theory of Crime	No duplicated	Fail					Critical Criminology		1205-8629, 1572-9877						10.1007/s10612-012-9159-y	#N/A	http://link.springer.com/10.1007/s10612-012-9159-y		2012-11	2020-08-10 05:06:04	2020-08-10 05:06:04	2020-08-10 05:06:04	429-445		4	20		Crit Crim	Across Crimes, Criminals, and Contexts							en					DOI.org (Crossref)
NOT	ACM	CFCBSL6Y	conferencePaper	2019	Bashir, Muhammad Ahmad; Arshad, Sajjad; Kirda, Engin; Robertson, William; Wilson, Christo			A Longitudinal Analysis of the Ads.Txt Standard	No duplicated	Fail					Proceedings of the Internet Measurement Conference	978-1-4503-6948-0							10.1145/3355369.3355603	#N/A	https://doi.org/10.1145/3355369.3355603		2019	2020-06-21 23:31:00	2020-06-21 23:31:00		294–307							IMC ’19				Association for Computing Machinery	New York, NY, USA
R2	WoS	GN3S6R4S	journalArticle	2020	Lee, Jehyuk; Shin, Hunsik; Cho, Sungzoon			A medical treatment based scoring model to detect abusive institutions	Duplicated	OK	Select			[60]	JOURNAL OF BIOMEDICAL INFORMATICS		1532-0464	Q1			Journal		10.1016/j.jbi.2020.103423	10.1016/j.jbi.2020.103423		Medical abuse refers to a type of abnormal medical practice which is not in compliance with qualitative or ethical standards, such as excessive prescription or overbilling of medical services. Detection of such medical abuses is crucial, especially for the patients and insurance providers, because they become subject to the extra payments incurred. As a result, insurance providers hire medical ex…	2020-07	2020-08-26 04:46:12	2020-08-26 04:46:12					107										English
NOT	ScienceDirect	ZDRCMLS6	journalArticle	2009	Satiani, Bhagwan			A Medicare primer	No duplicated	Fail					Journal of Vascular Surgery		7415214	Q1			journal		https://doi.org/10.1016/j.jvs.2009.04.054	#N/A	http://www.sciencedirect.com/science/article/pii/S0741521409009859	Medicare is a massive and essential safety healthcare net for the elderly in the United States. It covers 45 million people in 2009 (almost one-sixth of the population) and projected to cover an increasing number of aged beneficiaries with a decreasing number of workers paying into the system. Medicare spending is about 13% of the federal budget and 3.2% of gross domestic product. A 7.4% annual g…	2009	2020-03-07 04:45:00	2020-03-07 04:45:00		453 - 460		2	50
NOT	Springer Link	P92ATK6A	journalArticle	2017	Toye, Fran; Seers, Kate; Hannink, Erin; Barker, Karen			A mega-ethnography of eleven qualitative evidence syntheses exploring the experience of living with chronic non-malignant pain	No duplicated	Fail					BMC Medical Research Methodology		1471-2288						10.1186/s12874-017-0392-7	#N/A	http://bmcmedresmethodol.biomedcentral.com/articles/10.1186/s12874-017-0392-7		2017-12	2020-08-10 05:14:52	2020-08-10 05:14:52	2020-08-10 05:14:52	116		1	17		BMC Med Res Methodol								en					DOI.org (Crossref)
NOT	Econopaper	E7I7DX6Q	journalArticle	2000	Belhadji, El Bachir; Dionne, Georges; Tarkhani, Faouzi			A Model for the Detection of Insurance Fraud&amp;ast	No duplicated	Fail					The Geneva Papers on Risk and Insurance - Issues and Practice		10185895	Q2			journal			#N/A	https://EconPapers.repec.org/RePEc:pal:gpprii:v:25:y:2000:i:4:p:517-538	The aim of this article is to develop a model to aid insurance companies in their decision-making and to ensure that they are better equipped to fight fraud. This tool is based on the systematic use of fraud indicators. We first propose a procedure to isolate the indicators which are most significant in predicting the probability that a claim may be fraudulent. We applied the procedure to data co…	2000	2020-06-24 16:46:00	2020-06-24 16:46:00		517-538		4	25
NOT	Springer Link	NIWK7NGP	journalArticle	2017	Alkhatib, Omar J.			A Moral (Normative) Framework for the Judgment of Actions and Decisions in the Construction Industry and Engineering: Part II	No duplicated	Fail					Science and Engineering Ethics		1353-3452, 1471-5546						10.1007/s11948-016-9851-5	#N/A	http://link.springer.com/10.1007/s11948-016-9851-5		2017-12	2020-08-10 05:08:25	2020-08-10 05:08:25	2020-08-10 05:08:25	1617-1641		6	23		Sci Eng Ethics	A Moral (Normative) Framework for the Judgment of Actions and Decisions in the Construction Industry and Engineering							en					DOI.org (Crossref)
NOT	SCOPUS	3HS6ASIM	journalArticle	2020	Kjellberg, I.			Adult safeguarding in Sweden’s social services	No duplicated	Fail					Journal of Adult Protection		14668203	Q2			journal		10.1108/JAP-03-2020-0006	#N/A	https://www.scopus.com/inward/record.uri?eid=2-s2.0-85086461522&doi=10.1108%2fJAP-03-2020-0006&partnerID=40&md5=074285ee19581016e8a025135b50b66e	Purpose: The purpose of this paper is twofold: firstly, to describe adult safeguarding in Sweden’s social services, and secondly, to analyse the changes in Sweden’s national policies related to its adult safeguarding legislation and discuss the implications. Design/methodology/approach: An analysis of two government bills was carried out inspired by the What’s the Problem Represented to Be approa…	2020	##########	##########															English
NOT	ACM	75UQGUPF	journalArticle	2017	Jangirala, Srinivas; Mukhopadhyay, Sourav; Das, Ashok Kumar			A Multi-Server Environment with Secure and Efficient Remote User Authentication Scheme Based on Dynamic ID Using Smart Cards	No duplicated	Fail					Wirel. Pers. Commun.		9296212						10.1007/s11277-017-3956-2	#N/A	https://doi.org/10.1007/s11277-017-3956-2		2017-08	2020-06-21 23:33:00	2020-06-21 23:33:00		2735–2767		3	95
NOT	ScienceDirect	47Q8F9W8	journalArticle	2011	Edelman, Benjamin			Adverse selection in online “trust” certifications and search results	No duplicated	Fail					Electronic Commerce Research and Applications		15674223	Q1			journal		https://doi.org/10.1016/j.elerap.2010.06.001	#N/A	http://www.sciencedirect.com/science/article/pii/S1567422310000487	Widely-used online “trust” authorities issue certifications without substantial verification of recipients’ actual trustworthiness. This lax approach gives rise to adverse selection: the sites that seek and obtain trust certifications are actually less trustworthy than others. Using an original dataset on web site safety, I demonstrate that sites certified by the best-known authority, TRUSTe, are…	2011	2020-03-07 04:46:00	2020-03-07 04:46:00		17 - 25		1	10
NOT	SCOPUS	3QW3YGFQ	journalArticle	2010	Barnes, B.			Against insurance rescission	No duplicated	Fail					Yale Law Journal		440094	Q1			journal			#N/A	https://www.scopus.com/inward/record.uri?eid=2-s2.0-78650217944&partnerID=40&md5=c10f8cb6d2f290c452b2cdc5e77b3bf5	This Note argues that rescission-the traditional remedy for innocent misrepresentations on insurance applications-systematically overcompensates insurance companies. In short, rescission allows insurers to refuse benefits to people who make innocent misrepresentations and suffer losses even while retaining the premiums of similarly situated people who never file claims. The principles of contract…	2010	##########	##########		328-365		2	120										English
R12	MedLine	TCTSF4JX	journalArticle	2020	Shirazi, Saeed; Albadvi, Amir; Akhondzadeh, Elham; Farzadfar, Farshad; Teimourpour, Babak			A new application of community detection for identifying the real specialty of physicians	No duplicated	OK Elegibility					International Journal of Medical Informatics		1872-8243	Q1			99	Health Informatics	10.1016/j.ijmedinf.2020.104161	#N/A		BACKGROUND: There is an increasing trend in using network science methods and algorithms, including community detection methods, in different areas of healthcare. These areas include protein networks, drug prescriptions, healthcare fraud detection, and drug abuse. Counterfeit drugs, off-label marketing issues, and finding the healthcare community structures in a network of hospitals, are examples…	2020-08	2020-08-23 02:56:17	2020-08-23 02:56:17		104161			140		Int J Med Inform								eng					PubMed
NOT	Springer Link	8L5DLMLL	journalArticle	2019	Lakshmi, K. S.; Vadivu, G.			A novel approach for disease comorbidity prediction using weighted association rule mining	No duplicated	Fail					Journal of Ambient Intelligence and Humanized Computing		1868-5137, 1868-5145						10.1007/s12652-019-01217-1	#N/A	http://link.springer.com/10.1007/s12652-019-01217-1		2019-01-24	2020-08-10 05:16:09	2020-08-10 05:16:09	2020-08-10 05:16:09						J Ambient Intell Human Comput								en					DOI.org (Crossref)
NOT	Springer Link	3IQVHG9E	journalArticle	2020	Sender, Anna; Morf, Manuela; Feierabend, Anja			Aiming to Leave and Aiming to Harm: the Role of Turnover Intentions and Job Opportunities for Minor and Serious Deviance	No duplicated	Fail					Journal of Business and Psychology		0889-3268, 1573-353X						10.1007/s10869-020-09685-5	#N/A	http://link.springer.com/10.1007/s10869-020-09685-5		2020-02-28	2020-08-10 05:15:55	2020-08-10 05:15:55	2020-08-10 05:15:55						J Bus Psychol	Aiming to Leave and Aiming to Harm							en					DOI.org (Crossref)
NOT	ACM	52CXK3C6	conferencePaper	2013	Chen, Song; Gangopadhyay, Aryya			A Novel Approach to Uncover Health Care Frauds through Spectral Analysis	No duplicated	Fail					Proceedings of the 2013 IEEE International Conference on Healthcare Informatics	978-0-7695-5089-3							10.1109/ICHI.2013.77	#N/A	https://doi.org/10.1109/ICHI.2013.77		2013	2020-06-21 23:28:00	2020-06-21 23:28:00		499–504							ICHI ’13				IEEE Computer Society	USA
NOT	Springer Link	86PGJSUX	journalArticle	2011	Brancaccio, Luciano			Among leaders and territories: the political networks of the district councillors in Naples	No duplicated	Fail					Quality & Quantity		0033-5177, 1573-7845						10.1007/s11135-011-9495-0	#N/A	http://link.springer.com/10.1007/s11135-011-9495-0		2011-08	2020-08-10 05:12:24	2020-08-10 05:12:24	2020-08-10 05:12:24	1127-1143		5	45		Qual Quant	Among leaders and territories							en					DOI.org (Crossref)
NOT	ACM	I6VW4894	journalArticle	2015	Alhothaily, Abdulrahman; Alrawais, Arwa; Cheng, Xiuzhen; Bie, Rongfang			A Novel Verification Method for Payment Card Systems	No duplicated	Fail					Personal Ubiquitous Comput.		16174909	Q2					10.1007/s00779-015-0881-9	#N/A	https://doi.org/10.1007/s00779-015-0881-9		2015-10	2020-06-21 23:34:00	2020-06-21 23:34:00		1145–1156		7	19
NOT	Springer Link	RER27WXX	journalArticle	2020	Puentes, Fernando; Pérez-Godoy, María Dolores; González, Pedro; Del Jesus, María José			An analysis of technological frameworks for data streams	No duplicated	Fail					Progress in Artificial Intelligence		2192-6352, 2192-6360						10.1007/s13748-020-00210-6	#N/A	http://link.springer.com/10.1007/s13748-020-00210-6		2020-06-28	2020-08-10 05:16:33	2020-08-10 05:16:33	2020-08-10 05:16:33						Prog Artif Intell								en					DOI.org (Crossref)
NOT	Springer Link	PWT2LC6Y	journalArticle	2019	Kennedy, Robert K. L.; Khoshgoftaar, Taghi M.; Villanustre, Flavio; Humphrey, Timothy			A parallel and distributed stochastic gradient descent implementation using commodity clusters	No duplicated	Fail					Journal of Big Data		2196-1115						10.1186/s40537-019-0179-2	#N/A	https://journalofbigdata.springeropen.com/articles/10.1186/s40537-019-0179-2		2019-12	2020-08-10 05:06:35	2020-08-10 05:06:35	2020-08-10 05:06:35	16		1	6		J Big Data								en					DOI.org (Crossref)
NOT	ACM	749AFGCR	conferencePaper	2007	Atwood, J. William			An Architecture for Secure and Accountable Multicasting	No duplicated	Fail					Proceedings of the 32nd IEEE Conference on Local Computer Networks	0-7695-3000-1							10.1109/LCN.2007.28	#N/A	https://doi.org/10.1109/LCN.2007.28		2007	2020-06-21 23:31:00	2020-06-21 23:31:00		73–78							LCN ’07				IEEE Computer Society	USA
R7	WoS	PEJKU2XX	journalArticle	2019	Elmougy, Samir; Hossain, M. Shamim; Tolba, Ahmed S.; Alhamid, Mohammed F.; Muhammad, Ghulam			A parameter based growing ensemble of self-organizing maps for outlier detection in healthcare	No duplicated	OK Elegibility					CLUSTER COMPUTING-THE JOURNAL OF NETWORKS SOFTWARE TOOLS AND APPLICATIONS		1386-7857	Q2			Journal		10.1007/s10586-017-1327-0	#N/A		Outlier detection is critical for many applications such as healthcare, health insurance, medical diagnosis, predictive analytics, pattern recognition, intrusion detection, anomaly or defect detection, video surveillance, credit card fraud detection and text mining. Outlier detection techniques could be statistics, distance- or model based. Techniques, which are based on a single method for outli…	2019-01	2020-08-26 04:46:13	2020-08-26 04:46:13		2437-2460		1	22										English
NOT	ACM	BU692CJA	conferencePaper	2013	Abedtash, Hamed; Finnell, John T.			A Pilot Study: Integrating an Emergency Department with Indiana’s Prescription Drug Monitoring Program	No duplicated	Fail					Proceedings of the 7th International Conference on Universal Access in Human-Computer Interaction: Applications and Services for Quality of Life - Volume Part III	978-3-642-39193-4							10.1007/978-3-642-39194-1_49	#N/A	https://doi.org/10.1007/978-3-642-39194-1_49		2013	2020-06-21 23:28:00	2020-06-21 23:28:00		419–425							UAHCI’13				Springer-Verlag	Berlin, Heidelberg
NOT	Springer Link	KWNS2ZB7	journalArticle	2011	Dubbink, Wim; Smith, Jeffery			A Political Account of Corporate Moral Responsibility	No duplicated	Fail					Ethical Theory and Moral Practice		1386-2820, 1572-8447						10.1007/s10677-010-9235-x	#N/A	http://link.springer.com/10.1007/s10677-010-9235-x		2011-04	2020-08-10 05:06:30	2020-08-10 05:06:30	2020-08-10 05:06:30	223-246		2	14		Ethic Theory Moral Prac								en					DOI.org (Crossref)
NOT	ACM	3Y28FJGJ	journalArticle	2017	AboSamra, Kareem M.; AbdelHafez, Ahmed A.; Assassa, Ghazy M.R.; Mursi, Mona F.M.			A Practical, Secure, and Auditable e-Voting System	No duplicated	Fail					J. Inf. Secur. Appl.		22142126	Q2					10.1016/j.jisa.2017.08.002	#N/A	https://doi.org/10.1016/j.jisa.2017.08.002		2017-10	2020-06-21 23:34:00	2020-06-21 23:34:00		69–89		C	36
NOT	ACM	Q5QH4VYJ	conferencePaper	2007	Curtis, Brian; Pieprzyk, Josef; Seruga, Jan			An Efficient EAuction Protocol	No duplicated	Fail					Proceedings of the The Second International Conference on Availability, Reliability and Security	0-7695-2775-2							10.1109/ARES.2007.37	#N/A	https://doi.org/10.1109/ARES.2007.37		2007	2020-06-21 23:32:00	2020-06-21 23:32:00		417–421							ARES ’07				IEEE Computer Society	USA
NOT	ACM	LUAG83BX	journalArticle	2018	Baron Sam, B.; Lenin Fred, A.			An Efficient Grey Wolf Optimization Algorithm Based Extended Kalman Filtering Technique for Various Image Modalities Restoration Process	No duplicated	Fail					Multimedia Tools Appl.		13807501	Q1						#N/A			2018-12	2020-06-21 23:32:00	2020-06-21 23:32:00		30205–30232		23	77
R13	ScienceDirect	LBELEJCX	journalArticle	2012	Aral, Karca Duru; Güvenir, Halil Altay; Sabuncuoğlu, undefinedhsan; Akar, Ahmet Ruchan			A Prescription Fraud Detection Model	Duplicated	OK					Computer Methods and Programs in Biomedicine		1692607	Q1			journal		https://doi.org/10.1016/j.cmpb.2011.09.003	#N/A	http://www.sciencedirect.com/science/article/pii/S016926071100232X	Prescription fraud is a main problem that causes substantial monetary loss in health care systems. We aimed to develop a model for detecting cases of prescription fraud and test it on real world data from a large multi-center medical prescription database. Conventionally, prescription fraud detection is conducted on random samples by human experts. However, the samples might be misleading and man…	2012	2020-03-07 04:45:00	2020-03-07 04:45:00		37 - 46		1	106
NOT	ScienceDirect	PH2YHNTV	journalArticle	2006	Cornett, Becky Sutherland			A principal calling: Professionalism and health care services	No duplicated	Fail					Journal of Communication Disorders		219924	Q1			journal		https://doi.org/10.1016/j.jcomdis.2006.02.005	#N/A	http://www.sciencedirect.com/science/article/pii/S0021992406000207	As heath care professionals, our “product” is clinical service. We demonstrate professionalism by attitudes, knowledge, and behaviors that reflect a multi-faceted approach to the standards, regulations, and principles underlying successful clinical practices. The issues facing practitioners who work in health care environments are complex, forming an infrastructure for conducting clinical and bus…	2006	2020-03-07 04:45:00	2020-03-07 04:45:00		301 - 309		4	39
NOT	ACM	5KRKWFR7	thesis	2009	Gunestas, Murat			An Evidence Management Model for Web Services Behavior	No duplicated	Fail														#N/A			2009	2020-06-21 23:34:00	2020-06-21 23:34:00													George Mason University	USA			PhD Thesis
NOT	Springer Link	CFXYMF6K	journalArticle	2012	Park, Kwangbai; Pyo, Jimin			An explanation for camera perspective bias in voluntariness judgment for video-recorded confession: Suggestion of cognitive frame.	No duplicated	Fail					Law and Human Behavior		1573-661X, 0147-7307						10.1037/h0093967	#N/A	http://doi.apa.org/getdoi.cfm?doi=10.1037/h0093967		2012-06	2020-08-10 05:16:23	2020-08-10 05:16:23	2020-08-10 05:16:23	184-194		3	36		Law and Human Behavior	An explanation for camera perspective bias in voluntariness judgment for video-recorded confession							en					DOI.org (Crossref)
R30	WoS	7WIND8WX	journalArticle	2006	Yang, WS; Hwang, SY			A process-mining framework for the detection of healthcare fraud and abuse	No duplicated	OK Elegibility					EXPERT SYSTEMS WITH APPLICATIONS		0957-4174	Q1			Journal		10.1016/j.eswa.2005.09.003	#N/A		People rely on government-managed health insurance systems, private health insurance systems, or both to share the expensive healthcare costs. With such an intensive need for health insurances, however, health care service providers' fraudulent and abusive behavior has become a serious problem. In this research, we propose a data-mining framework that utilizes the concept of clinical pathways to …	2006-07	2020-08-26 04:46:17	2020-08-26 04:46:17		56-68		1	31										English
NOT	Springer Link	8WCPEVEA	journalArticle	2016	Sohail, Asif; Yousaf, Muhammad Murtaza			A proficient cost reduction framework for de-duplication of records in data integration	No duplicated	Fail					BMC Medical Informatics and Decision Making		1472-6947						10.1186/s12911-016-0280-9	#N/A	http://bmcmedinformdecismak.biomedcentral.com/articles/10.1186/s12911-016-0280-9		2016-12	2020-08-10 05:14:36	2020-08-10 05:14:36	2020-08-10 05:14:36	42		1	16		BMC Med Inform Decis Mak								en					DOI.org (Crossref)
R14	ScienceDirect	VWJJ5BYU	journalArticle	2012	Shin, Hyunjung; Park, Hayoung; Lee, Junwoo; Jhee, Won Chul			A Scoring Model to Detect Abusive Billing Patterns in Health Insurance Claims	Duplicated	OK					Expert Systems with Applications		9574174	Q1			journal		https://doi.org/10.1016/j.eswa.2012.01.105	#N/A	http://www.sciencedirect.com/science/article/pii/S0957417412001236	We propose a scoring model that detects outpatient clinics with abusive utilization patterns based on profiling information extracted from electronic insurance claims. The model consists of (1) scoring to quantify the degree of abusiveness and (2) segmentation to categorize the problematic providers with similar utilization patterns. We performed the modeling for 3705 Korean internal medicine cli…	2012	2020-03-07 04:45:00	2020-03-07 04:45:00		7441 - 7450		8	39
R21	SCOPUS	V522WQU6	journalArticle	2012	Shin, Hyunjung; Park, Hayoung; Lee, Junwoo; Jhee, Won Chul			A Scoring Model to Detect Abusive Billing Patterns in Health Insurance Claims	Duplicated	OK	Select		[20]	[20]	Expert Systems with Applications		9574174	Q1			journal		10.1016/j.eswa.2012.01.105	10.1016/j.eswa.2012.01.105	https://www.scopus.com/inward/record.uri?eid=2-s2.0-84862811225&doi=10.1016%2fj.eswa.2012.01.105&partnerID=40&md5=676c4ad520d14757ef894675c6789229	We propose a scoring model that detects outpatient clinics with abusive utilization patterns based on profiling information extracted from electronic insurance claims. The model consists of (1) scoring to quantify the degree of abusiveness and (2) segmentation to categorize the problematic providers with similar utilization patterns. We performed the modeling for 3705 Korean internal medicine cli…	2012	##########	##########		7441-7450		8	39										English
NOT	Springer Link	NP4VR5A3	journalArticle	2014	Cubillas, Juan José; Ramos, M. Isabel; Feito, Francisco R.; Ureña, Tomás			An Improvement in the Appointment Scheduling in Primary Health Care Centers Using Data Mining	No duplicated	Fail					Journal of Medical Systems		0148-5598, 1573-689X						10.1007/s10916-014-0089-y	#N/A	http://link.springer.com/10.1007/s10916-014-0089-y		2014-08	2020-08-10 05:12:59	2020-08-10 05:12:59	2020-08-10 05:12:59	89		8	38		J Med Syst								en					DOI.org (Crossref)
R22	WoS	NJHEVQYX	journalArticle	2012	Shin, Hyunjung; Park, Hayoung; Lee, Junwoo; Jhee, Won Chul			A Scoring Model to Detect Abusive Billing Patterns in Health Insurance Claims	Duplicated	OK	Select		[20]	[20]	EXPERT SYSTEMS WITH APPLICATIONS		0957-4174	Q1			Journal		10.1016/j.eswa.2012.01.105	10.1016/j.eswa.2012.01.105		We propose a scoring model that detects outpatient clinics with abusive utilization patterns based on profiling information extracted from electronic insurance claims. The model consists of (1) scoring to quantify the degree of abusiveness and (2) segmentation to categorize the problematic providers with similar utilization patterns. We performed the modeling for 3705 Korean internal medicine cli…	2012-06-15	2020-08-26 04:46:15	2020-08-26 04:46:15		7441-7450		8	39										English
NOT	ACM	S6CBNEFJ	journalArticle	2016	Chaudhry, Shehzad Ashraf; Farash, Mohammad Sabzinejad; Naqvi, Husnain; Sher, Muhammad			A Secure and Efficient Authenticated Encryption for Electronic Payment Systems Using Elliptic Curve Cryptography	No duplicated	Fail					Electronic Commerce Research		13895753	Q1					10.1007/s10660-015-9192-5	#N/A	https://doi.org/10.1007/s10660-015-9192-5		2016-03	2020-06-21 23:34:00	2020-06-21 23:34:00		113–139		1	16
NOT	Springer Link	TW2ZDMI4	journalArticle	2017	Odelu, Vanga; Banerjee, Soumya; Das, Ashok Kumar; Chattopadhyay, Samiran; Kumari, Saru; Li, Xiong; Goswami, Adrijit			A Secure Anonymity Preserving Authentication Scheme for Roaming Service in Global Mobility Networks	No duplicated	Fail					Wireless Personal Communications		0929-6212, 1572-834X						10.1007/s11277-017-4302-4	#N/A	http://link.springer.com/10.1007/s11277-017-4302-4		2017-09	2020-08-10 05:15:30	2020-08-10 05:15:30	2020-08-10 05:15:30	2351-2387		2	96		Wireless Pers Commun								en					DOI.org (Crossref)
NOT	ACM	XEDC685F	journalArticle	2016	Karuppiah, Marimuthu; Kumari, Saru; Das, Ashok Kumar; Li, Xiong; Wu, Fan; Basu, Sayantani			A Secure Lightweight Authentication Scheme with User Anonymity for Roaming Service in Ubiquitous Networks	No duplicated	Fail					Sec. and Commun. Netw.		19390114						10.1002/sec.1598	#N/A	https://doi.org/10.1002/sec.1598		2016-11	2020-06-21 23:32:00	2020-06-21 23:32:00		4192–4209		17	9
NOT	Springer Link	PYH23GSR	journalArticle	2015	Amin, Ruhul; Biswas, G. P.			A Secure Three-Factor User Authentication and Key Agreement Protocol for TMIS With User Anonymity	No duplicated	Fail					Journal of Medical Systems		0148-5598, 1573-689X						10.1007/s10916-015-0258-7	#N/A	http://link.springer.com/10.1007/s10916-015-0258-7		2015-08	2020-08-10 05:13:26	2020-08-10 05:13:26	2020-08-10 05:13:26	78		8	39		J Med Syst								en					DOI.org (Crossref)
NOT	ScienceDirect	DFIVSELU	journalArticle	2010	Adams, Jill U.			An Op-Ed concerning steroids and the law: How the Internet has changed illegal drug trade and its prosecution	No duplicated	Fail					Physiology & Behavior		319384	Q1			journal		https://doi.org/10.1016/j.physbeh.2010.01.014	#N/A	http://www.sciencedirect.com/science/article/pii/S0031938410000272	Athletes take anabolic steroids to increase strength, build muscle, and improve performance, even though the practice is banned by many athletic organizations and can cause serious adverse effects. State and federal laws regulate the sale and distribution of anabolic steroids to restrict their use, and yet, the Internet has become a world-flattening promoter of easy access to the drugs. While sci…	2010	2020-03-07 04:45:00	2020-03-07 04:45:00		205 - 207		3	100
NOT	Springer Link	XEQXBMBI	journalArticle	2012	Hsu, Chien-Lung; Lu, Chung-Fu			A Security and Privacy Preserving E-Prescription System Based on Smart Cards	No duplicated	Fail					Journal of Medical Systems		0148-5598, 1573-689X						10.1007/s10916-012-9838-y	#N/A	http://link.springer.com/10.1007/s10916-012-9838-y		2012-12	2020-08-10 05:13:28	2020-08-10 05:13:28	2020-08-10 05:13:28	3637-3647		6	36		J Med Syst								en					DOI.org (Crossref)
NOT	ACM	W43QUAU6	conferencePaper	2012	Li, Yuan-Fu; Chang, Ya-Fen			A Security Flaw of a Bilinear-Pairing-Based Electronic Cash Scheme with Trustee-Based Anonymity Revocation	No duplicated	Fail					Proceedings of the 2012 Sixth International Conference on Genetic and Evolutionary Computing	978-0-7695-4763-3							10.1109/ICGEC.2012.33	#N/A	https://doi.org/10.1109/ICGEC.2012.33		2012	2020-06-21 23:31:00	2020-06-21 23:31:00		71–74							ICGEC ’12				IEEE Computer Society	USA
R5	SCOPUS	3CBM66GR	journalArticle	2019	Ekin, T.; Lakomski, G.; Musal, R.M.			An unsupervised Bayesian hierarchical method for medical fraud assessment	No duplicated	OK Elegibility					Statistical Analysis and Data Mining		19321864	Q1			journal		10.1002/sam.11408	#N/A	https://www.scopus.com/inward/record.uri?eid=2-s2.0-85062355467&doi=10.1002%2fsam.11408&partnerID=40&md5=1e45047557e9a304dc8411bb06729cb4	The increasing size and complexity of health care industry makes it attractive for fraudsters, therefore medical fraud assessment has gained more importance. Statistical methods can help medical auditors reveal fraud patterns within medical claims data. This paper proposes an unsupervised Bayesian hierarchical method as a prescreening tool to aid in medical fraud assessment. The proposed hierarch…	2019	##########	##########		116-124		2	12										English
NOT	Springer Link	CQMLMVQJ	journalArticle	2020	Schiavetti, B.; Wynendaele, E.; Melotte, V.; Van der Elst, J.; De Spiegeleer, B.; Ravinetto, R.			A simplified checklist for the visual inspection of finished pharmaceutical products: a way to empower frontline health workers in the fight against poor-quality medicines	No duplicated	Fail					Journal of Pharmaceutical Policy and Practice		2052-3211						10.1186/s40545-020-00211-9	#N/A	https://joppp.biomedcentral.com/articles/10.1186/s40545-020-00211-9		2020-12	2020-08-10 05:13:30	2020-08-10 05:13:30	2020-08-10 05:13:30	9		1	13		J of Pharm Policy and Pract	A simplified checklist for the visual inspection of finished pharmaceutical products							en					DOI.org (Crossref)
NOT	Econopaper	VZCKIM3K	journalArticle	2020	Grima, Simon; Spiteri, Jonathan; Romānova, Inna			A STEEP framework analysis of the key factors impacting the use of blockchain technology in the insurance industry	Duplicated	Fail					The Geneva Papers on Risk and Insurance - Issues and Practice		10185895	Q2			journal			#N/A	https://EconPapers.repec.org/RePEc:pal:gpprii:v:45:y:2020:i:3:d:10.1057_s41288-020-00162-x	Abstract The insurance industry plays a key role in any modern economy. Blockchain technology promises to completely revolutionise the industry, with several bold claims made in terms of facilitating and speeding up claims settlements and improving fraud management. In this paper, we examine the factors that may influence the extent of blockchain proliferation and penetration within the insurance…	2020	2020-06-24 17:06:00	2020-06-24 17:06:00		398-425		3	45
NOT	ACM	FBZ3NSM3	conferencePaper	2011	Thonnard, Olivier; Dacier, Marc			A Strategic Analysis of Spam Botnets Operations	No duplicated	Fail					Proceedings of the 8th Annual Collaboration, Electronic Messaging, Anti-Abuse and Spam Conference	978-1-4503-0788-8							10.1145/2030376.2030395	#N/A	https://doi.org/10.1145/2030376.2030395		2011	2020-06-21 23:30:00	2020-06-21 23:30:00		162–171							CEAS ’11				Association for Computing Machinery	New York, NY, USA
NOT	Springer Link	NWWSQT6W	journalArticle	2011	O’Boyle, Edward J.			Anderson and Escher’s The MBA Oath: Review Essay	No duplicated	Fail					Journal of Business Ethics		0167-4544, 1573-0697						10.1007/s10551-010-0722-8	#N/A	http://link.springer.com/10.1007/s10551-010-0722-8		2011-06	2020-08-10 05:10:45	2020-08-10 05:10:45	2020-08-10 05:10:45	285-295		2	101		J Bus Ethics	Anderson and Escher’s The MBA Oath							en					DOI.org (Crossref)
R2	SCOPUS	FCK5FPWW	journalArticle	2020	Jyothi, P.N.; Lakshmi, D.R.; Rama Rao, K.V.S.N.			A supervised approach for detection of outliers in healthcare claims data	No duplicated	OK Elegibility					Journal of Engineering Science and Technology Review		17919320	Q2			journal		10.25103/jestr.131.25	#N/A	https://www.scopus.com/inward/record.uri?eid=2-s2.0-85082662041&doi=10.25103%2fjestr.131.25&partnerID=40&md5=5522ab137607b5e8739792e8c9919f95	Outlier detection is a fast-moving method in healthcare data and it is the major concern for the health insurance providers. Most of the Medicare data is related to real-world data. Outlier analysis plays a crucial role in data validity and reliability. To detect outlier for medical data is a complex task as it is having more number of variables and is of multivariate in nature. The paper present…	2020	##########	##########		204-213		1	13										English
NOT	ACM	JJG4KZ8D	book	2007	De Palma, Paul			Annual Editions: Computers in Society 08/09	No duplicated	Fail						0-07-352848-X								#N/A			2007	2020-06-21 23:34:00	2020-06-21 23:34:00													McGraw-Hill, Inc.	USA
NOT	ACM	D9CSTDAB	book	2009	De Palma, Paul			Annual Editions: Computers in Society 09/10	No duplicated	Fail						0-07-352854-4								#N/A			2009	2020-06-21 23:35:00	2020-06-21 23:35:00													McGraw-Hill, Inc.	USA
NOT	ScienceDirect	E49NNPY8	journalArticle	2016	Ahmed, Mohiuddin; Mahmood, Abdun Naser; Islam, Md Rafiqul			A survey of anomaly detection techniques in financial domain	No duplicated	Fail					Future Generation Computer Systems		0167739X	Q1			journal		https://doi.org/10.1016/j.future.2015.01.001	#N/A	http://www.sciencedirect.com/science/article/pii/S0167739X15000023	Anomaly detection is an important data analysis task. It is used to identify interesting and emerging patterns, trends and anomalies from data. Anomaly detection is an important tool to detect abnormalities in many different domains including financial fraud detection, computer network intrusion, human behavioural analysis, gene expression analysis and many more. Recently, in the financial sector…	2016	2020-03-07 04:45:00	2020-03-07 04:45:00		278 - 288			55
NOT	Springer Link	YPF2FVU3	journalArticle	2019	Behrad, Shanay; Bertin, Emmanuel; Crespi, Noel			A survey on authentication and access control for mobile networks: from 4G to 5G	No duplicated	Fail					Annals of Telecommunications		0003-4347, 1958-9395						10.1007/s12243-019-00721-x	#N/A	http://link.springer.com/10.1007/s12243-019-00721-x		2019-10	2020-08-10 05:15:28	2020-08-10 05:15:28	2020-08-10 05:15:28	593-603		2020-10-09	74		Ann. Telecommun.	A survey on authentication and access control for mobile networks							en					DOI.org (Crossref)
NOT	ScienceDirect	DPT8ZFVH	journalArticle	2006				APhA2006 Abstracts of Contributed Papers	No duplicated	Fail					Journal of the American Pharmacists Association		15443191	Q1			journal		https://doi.org/10.1331/154434506776180577	#N/A	http://www.sciencedirect.com/science/article/pii/S154431911531548X		2006	2020-03-07 04:46:00	2020-03-07 04:46:00		219 - 293		2	46
NOT	ACM	I45LWSIL	journalArticle	2017	Chaabane, Faten; Charfeddine, Maha; Puech, William; Amar, Chokri Ben			A Two-Stage Traitor Tracing Scheme for Hierarchical Fingerprints	No duplicated	Fail					Multimedia Tools Appl.		13807501	Q1					10.1007/s11042-016-3749-8	#N/A	https://doi.org/10.1007/s11042-016-3749-8		2017-06	2020-06-21 23:33:00	2020-06-21 23:33:00		14405–14435		12	76
NOT	Springer Link	2AWNUL5N	journalArticle	2011	Singh, Ravi Inder; Sumeeth, Manasa; Miller, James			A user-centric evaluation of the readability of privacy policies in popular web sites	No duplicated	Fail					Information Systems Frontiers		1387-3326, 1572-9419						10.1007/s10796-010-9228-2	#N/A	http://link.springer.com/10.1007/s10796-010-9228-2		2011-09	2020-08-10 05:17:32	2020-08-10 05:17:32	2020-08-10 05:17:32	501-514		4	13		Inf Syst Front								en					DOI.org (Crossref)
NOT	ACM	IKGY2ZCC	conferencePaper	2011	Ivancic, William D.			Applying Web-Based Tools for Research, Engineering and Operations	No duplicated	Fail					Proceedings of the 2011 IEEE Aerospace Conference	978-1-4244-7350-2							10.1109/AERO.2011.5747664	#N/A	https://doi.org/10.1109/AERO.2011.5747664		2011	2020-06-21 23:32:00	2020-06-21 23:32:00		1–8							AERO ’11				IEEE Computer Society	USA
NOT	Springer Link	5GWZGJNM	journalArticle	2011	Trevors, J. T.; Saier, M. H.			A Vaccine Against Ignorance?	No duplicated	Fail					Water, Air, & Soil Pollution		0049-6979, 1573-2932						10.1007/s11270-011-0773-1	#N/A	http://link.springer.com/10.1007/s11270-011-0773-1		2011-09	2020-08-10 05:13:05	2020-08-10 05:13:05	2020-08-10 05:13:05	2020-03-01		2020-04-01	220		Water Air Soil Pollut								en					DOI.org (Crossref)
NOT	SCOPUS	7ISHMXU4	journalArticle	2019	Soewarno, N.; Tjahjadi, B.; Isnalita			A value chain analysis of health insurance industry, government and healthcare providers in Indonesia [Un análisis de la cadena de valor de la industria de seguros de salud, el gobierno y los proveedores de atención médica en Indonesia]	No duplicated	Fail					Opcion		10121587	Q3			journal			#N/A	https://www.scopus.com/inward/record.uri?eid=2-s2.0-85071363043&partnerID=40&md5=e0e864d66eec311abc05e7f869695fc7	This study explores the value chain of the health insurance industry, government institutions, and healthcare providers in Indonesia. It is designed as qualitative research using exploratory case study approach. Primary data are obtained through in-depth interviews with informants consisting of health insurance managers, government officers, and hospital managers. Secondary data are collected thr…	2019	##########	##########		881-895		Special Issue 21	35										English
NOT	ScienceDirect	4JHYQJIQ	journalArticle	2010	Werbel, James; Balkin, David B.			Are human resource practices linked to employee misconduct?: A rational choice perspective	No duplicated	Fail					Human Resource Management Review		10534822	Q1			journal		https://doi.org/10.1016/j.hrmr.2009.10.002	#N/A	http://www.sciencedirect.com/science/article/pii/S1053482209000916	This paper explains how well intended HR practices associated with performance appraisal and compensation can be linked to employee misconduct. Based on a rational choice perspective to ethical behavior, different types of HR configurations are likely to either increase the perceived costs or benefits of employee misconduct. This paper links specific HR configurations with both perceived costs an…	2010	2020-03-07 04:46:00	2020-03-07 04:46:00		317 - 326		4	20
NOT	Springer Link	LBGJMW57	journalArticle	2007	Davies, Grant; Gillam, Lynn			Articulation and transparency of decision-making by human research ethics committees	No duplicated	Fail					Monash Bioethics Review		1321-2753, 1836-6716						10.1007/BF03351465	#N/A	http://link.springer.com/10.1007/BF03351465		2007-04	2020-08-10 05:06:58	2020-08-10 05:06:58	2020-08-10 05:06:58	46-56		2020-02-01	26		Monash Bioethics Review								en					DOI.org (Crossref)
NOT	ACM	LUJVYDSR	book	2013	Chapple, Mike; Ballad, Bill; Ballad, Tricia; Banks, Erin			Access Control, Authentication, And Public Key Infrastructure	No duplicated	Fail						1-284-03159-4								#N/A			2013	2020-06-21 23:30:00	2020-06-21 23:30:00													Jones and Bartlett Publishers, Inc.	USA
NOT	MedLine	7CC97Q7W	journalArticle	2006	Kofman, Mila; Lucia, Kevin; Bangit, Eliza; Pollitz, Karen			Association health plans: What's all the fuss about?	No duplicated	Fail					Health Affairs (Project Hope)		1544-5208						10.1377/hlthaff.25.6.1591	#N/A		Policymakers have tried to address the problem of the uninsured and to help small businesses with rising premiums by encouraging associations to offer coverage. Although supporters and opponents have made claims about the potential impact of this strategy, the association market has not been studied in depth. Examining current standards might explain why proponents seek changes. This paper discus…	2006-12	2020-08-23 02:56:17	2020-08-23 02:56:17		1591-1602		6	25		Health Aff (Millwood)	Association health plans							eng					PubMed
NOT	WoS	KF6BULGJ	journalArticle	2006	Kofman, Mila; Lucia, Kevin; Bangit, Eliza; Pollitz, Karen			Association health plans: What's all the fuss about?	Duplicated	Fail					HEALTH AFFAIRS		0278-2715						10.1377/hlthaff.25.6.1591	#N/A		Policymakers have tried to address the problem of the uninsured and to help small businesses with rising premiums by encouraging associations to offer coverage. Although supporters and opponents have made claims about the potential impact of this strategy, the association market has not been studied in depth. Examining current standards might explain why proponents seek changes. This paper discus…	2006-12	2020-08-26 04:46:16	2020-08-26 04:46:16		1591-1602		6	25										English
NOT	WoS	MHQES9IE	journalArticle	2018	Beyer, Richard; Gabler, Daniela			Accounting Fraud - A New Witch Hunt against a Prestigious Profession	No duplicated	Fail					AKTUELLE KARDIOLOGIE		2193-5203						10.1055/s-0044-101082	#N/A		Finding yourself the target of investigative procedures by the public prosecutor's office is an immanent risk for every private or statutory health insurance physician. The law assumes that every physician is and must be familiar with all regulations respecting the invoicing of services, down to the most minute details. Physicians are also expected to interpret the medical accounting codes at the…	2018-04	2020-08-26 04:46:13	2020-08-26 04:46:13		110-115		2	7										German
NOT	Springer Link	656D4RLJ	journalArticle	2020	Okhotnikov, Ilya A.; Wood, Nathan D.			Adaptation of the Couples Satisfaction Index into Russian	No duplicated	Fail					Contemporary Family Therapy		0892-2764, 1573-3335						10.1007/s10591-019-09517-6	#N/A	http://link.springer.com/10.1007/s10591-019-09517-6		2020-06	2020-08-10 05:16:32	2020-08-10 05:16:32	2020-08-10 05:16:32	140-151		2	42		Contemp Fam Ther								en					DOI.org (Crossref)
NOT	Econopaper	RCENE3GQ	journalArticle	1996	Picard, Pierre			Auditing claims in the insurance market with fraud: The credibility issue	No duplicated	Fail					Journal of Public Economics		472727	Q1			journal			#N/A	https://EconPapers.repec.org/RePEc:eee:pubeco:v:63:y:1996:i:1:p:27-56		1996	2020-06-24 16:39:00	2020-06-24 16:39:00		27-56		1	63
R07	ACM	KYJG4GXC	journalArticle	2014	Jekabsons, Gints; Uhanova, Marina			Adaptive Regression and Classification Models with Applications in Insurance	No duplicated	OK Elegibility					Appl. Comput. Syst.		22558691	WoS (ESCI)				Compra de seguros	10.2478/acss-2014-0004	#N/A	https://doi.org/10.2478/acss-2014-0004		2014-07	2020-06-21 23:28:00	2020-06-21 23:28:00		28–31		1	15
NOT	Springer Link	F4IYBLPM	journalArticle	2019	Zwart, Hub; ter Meulen, Ruud			Addressing research integrity challenges: from penalising individual perpetrators to fostering research ecosystem quality care	No duplicated	Fail					Life Sciences, Society and Policy		2195-7819						10.1186/s40504-019-0093-6	#N/A	https://lsspjournal.biomedcentral.com/articles/10.1186/s40504-019-0093-6		2019-12	2020-08-10 05:09:39	2020-08-10 05:09:39	2020-08-10 05:09:39	5, s40504-019-0093-6		1	15		Life Sci Soc Policy	Addressing research integrity challenges							en					DOI.org (Crossref)
NOT	SCOPUS	TR96C4M2	journalArticle	2020	Rauhaus, B.M.; Sibila, D.; Johnson, A.F.			Addressing the Increase of Domestic Violence and Abuse During the COVID-19 Pandemic: A Need for Empathy, Care, and Social Equity in Collaborative Planning and Responses	No duplicated	Fail					American Review of Public Administration		2750740	Q1			journal		10.1177/0275074020942079	#N/A	https://www.scopus.com/inward/record.uri?eid=2-s2.0-85087854527&doi=10.1177%2f0275074020942079&partnerID=40&md5=5a82395bb2ba278c7bb5be633450e90d	During COVID-19, stay at home orders have led to the rise of domestic violence and abuse claims in many localities globally, leaving community leaders unprepared to address the increase of domestic violence incidences. As local public officials are becoming concerned about the increase of domestic violence and in some instances, the decrease due to the inability of victims to report instances, a …	2020	##########	##########															English
NOT	ScienceDirect	AY8529AT	journalArticle	2015	Kumar, Ramaiah Vinay; Bhasker, Suman			Administrative corruption in oncology units of developing countries: Overview, its impact and possible methods to curb it	No duplicated	Fail					Journal of Cancer Policy		22135383	Q2			journal		https://doi.org/10.1016/j.jcpo.2015.05.005	#N/A	http://www.sciencedirect.com/science/article/pii/S2213538315000119	Corruption has penetrated everyday life of people living in developing world. Financial mismanagement in health sector has direct impact on lives of all the stakeholders. Irregularities in health-care are responsible for poorer outcome, increased complications, more disabilities, unattained health-outcome targets, inferior health status and lower quality of life (QoL). All the parties involved di…	2015	2020-03-07 04:45:00	2020-03-07 04:45:00		1-jul.			5
NOT	Springer Link	BK85FCA8	journalArticle	2012	Levesque, Roger J. R.			Authorships, Collaborations, and Acknowledgments: On the Increasing Responsibility to Report Relative Contributions	No duplicated	Fail					Journal of Youth and Adolescence		0047-2891, 1573-6601						10.1007/s10964-012-9818-z	#N/A	http://link.springer.com/10.1007/s10964-012-9818-z		2012-12	2020-08-10 05:12:47	2020-08-10 05:12:47	2020-08-10 05:12:47	1685-1687		12	41		J Youth Adolescence	Authorships, Collaborations, and Acknowledgments							en					DOI.org (Crossref)
NOT	Springer Link	MZZD69W4	journalArticle	2020	Chatterjee, Sheshadri; Bhattacharjee, Kalyan Kumar			Adoption of artificial intelligence in higher education: a quantitative analysis using structural equation modelling	No duplicated	Fail					Education and Information Technologies		1360-2357, 1573-7608						10.1007/s10639-020-10159-7	#N/A	http://link.springer.com/10.1007/s10639-020-10159-7		2020-03-31	2020-08-10 05:17:23	2020-08-10 05:17:23	2020-08-10 05:17:23						Educ Inf Technol	Adoption of artificial intelligence in higher education							en					DOI.org (Crossref)
NOT	Econopaper	NEMYRV8N	journalArticle	2007	I., , LÃ¦greid			Automatic Fraud Detection â€” Does it Work?	No duplicated	Fail					Annals of Actuarial Science	17485002	17484995	Q3			journal			#N/A	https://EconPapers.repec.org/RePEc:cup:anacsi:v:2:y:2007:i:02:p:271-288_00	The aim of automatic fraud detection is to assist claims handlers by selecting claims which are potentially fraudulent. Such methods must be based on information routinely available. The present paper makes use of logistic regression and the validity of these models as demonstrated on fresh data from household and motor insurance. A second contribution is a strategy for selecting claims that shou…	2007	2020-06-24 17:01:00	2020-06-24 17:01:00		271-288		2	2
NOT	ACM	YDGQNR68	conferencePaper	2008	van Aart, Chris; Tamma, Valentina			Agent Mediated Provision of Insurance Services: Two Case Studies: Fraud and Repairs	No duplicated	Fail					Proceedings of the 10th International Conference on Electronic Commerce	978-1-60558-075-3							10.1145/1409540.1409567	#N/A	https://doi.org/10.1145/1409540.1409567		2008	2020-06-21 23:28:00	2020-06-21 23:28:00									ICEC ’08				Association for Computing Machinery	New York, NY, USA
NOT	ACM	44KC8JKT	conferencePaper	2012	Jain, Shilpi; Asadullah, Allahbaksh Mohammedali			Aggregating Bills and Invoices on Cloud for Anytime Anywhere Access: A Sustainable System	No duplicated	Fail					Proceedings of the 2012 Third International Conference on Services in Emerging Markets	978-0-7695-4937-8							10.1109/ICSEM.2012.8	#N/A	https://doi.org/10.1109/ICSEM.2012.8		2012	2020-06-21 23:30:00	2020-06-21 23:30:00		1–5							ICSEM ’12				IEEE Computer Society	USA
NOT	ScienceDirect	NCUNKK6B	journalArticle	2013	Melnik, Tatiana			Avoiding Violations of Patient Privacy With Social Media	No duplicated	Fail					Journal of Nursing Regulation		21558256	Q2			journal		https://doi.org/10.1016/S2155-8256(15)30185-X	#N/A	http://www.sciencedirect.com/science/article/pii/S215582561530185X	Social media allows the instantaneous dissémination of information to a large audience.Thus, social media provides a means for distributing vital health care information—and an easy means of violating patient privacy. This article provides a summary of social media and privacy laws, discusses the legal issues health care organizations and workers face when a breach of patient privacy occurs, and …	2013	2020-03-07 04:45:00	2020-03-07 04:45:00		39 - 46		4	3
NOT	Springer Link	3AVVY7CY	journalArticle	2010	Holroyd, Jules			Alasdair Maclean, Autonomy, Informed Consent and Medical Law, A Relational Challenge: New York, Cambridge: Cambridge University Press, 2009, 315 pp. ISBN-13:978-0-521-89693-1, $99 (hardcover)	No duplicated	Fail					The Journal of Value Inquiry		0022-5363, 1573-0492						10.1007/s10790-010-9207-3	#N/A	http://link.springer.com/10.1007/s10790-010-9207-3		2010-06	2020-08-10 05:10:27	2020-08-10 05:10:27	2020-08-10 05:10:27	255-262		2	44		J Value Inquiry	Alasdair Maclean, Autonomy, Informed Consent and Medical Law, A Relational Challenge							en					DOI.org (Crossref)
NOT	Springer Link	F3D325A6	journalArticle	2020	Artetxe, Arkaitz; Graña, Manuel; Beristain, Andoni; Ríos, Sebastián			Balanced training of a hybrid ensemble method for imbalanced datasets: a case of emergency department readmission prediction	No duplicated	Fail					Neural Computing and Applications		0941-0643, 1433-3058						10.1007/s00521-017-3242-y	#N/A	http://link.springer.com/10.1007/s00521-017-3242-y		2020-05	2020-08-10 05:13:52	2020-08-10 05:13:52	2020-08-10 05:13:52	5735-5744		10	32		Neural Comput & Applic	Balanced training of a hybrid ensemble method for imbalanced datasets							en					DOI.org (Crossref)
NOT	ACM	UIFUYYRC	journalArticle	2009	Lu, Huiqi; Claret-Tournier, Frederic; Chatwin, Chris R.; Young, Rupert C. D.; Liu, Zhongming			An Agent-Oriented Mobile Payment System Secured Using a Biometrics Approach	No duplicated	Fail					Int. J. Agent-Oriented Softw. Eng.		17461375						10.1504/IJAOSE.2009.023635	#N/A	https://doi.org/10.1504/IJAOSE.2009.023635		2009-03	2020-06-21 23:33:00	2020-06-21 23:33:00		163–187		2-mar.	3
NOT	ACM	3D3H8JP8	conferencePaper	2019	Ziwei, Bernice Yeow; Chua, Hui Na			An Application for Classifying Depression in Tweets	No duplicated	Fail					Proceedings of the 2nd International Conference on Computing and Big Data	978-1-4503-7290-9							10.1145/3366650.3366653	#N/A	https://doi.org/10.1145/3366650.3366653		2019	2020-06-21 23:31:00	2020-06-21 23:31:00		37–41							ICCBD 2019				Association for Computing Machinery	New York, NY, USA
NOT	ACM	2PXDL7UH	conferencePaper	2007	Chen, Yi-Hwa; Jan, Jinn-Ke			An Authenticated Encryption Scheme for Securely Signing a Signature with Message Linkages	No duplicated	Fail					Proceedings of the Second International Conference on Innovative Computing, Informatio and Control	0-7695-2882-1							10.1109/ICICIC.2007.131	#N/A	https://doi.org/10.1109/ICICIC.2007.131		2007	2020-06-21 23:33:00	2020-06-21 23:33:00		73							ICICIC ’07				IEEE Computer Society	USA
R05	Econopaper	LNCW5KY3	journalArticle	2016	Bayerstadler, Andreas; van Dijk, Linda; Winter, Fabian	Germany	Western Europe	Bayesian multinomial latent variable modeling for fraud and abuse detection in health insurance	No duplicated	OK Elegibility	Select		[16]	[16]	Insurance: Mathematics and Economics		1676687	Q1	Netherlands	Western Europe	journal		10.1016/j.insmatheco.2016.09.013	10.1016/j.insmatheco.2016.09.013	https://EconPapers.repec.org/RePEc:eee:insuma:v:71:y:2016:i:c:p:244-252	Healthcare fraud and abuse are a serious challenge to healthcare payers and to the entire society. This article presents a predictive model for fraud and abuse detection in health insurance based on a training dataset of manually reviewed claims. The goal of the analysis is to predict different fraud and abuse probabilities for new invoices. The prediction is based on a wide framework of fraud an…	2016	2020-06-24 16:30:00	2020-06-24 16:30:00		244-252		C	71
R15	ScienceDirect	M72VS3UP	journalArticle	2016	Bayerstadler, Andreas; van Dijk, Linda; Winter, Fabian			Bayesian multinomial latent variable modeling for fraud and abuse detection in health insurance	Duplicated	OK					Insurance: Mathematics and Economics		1676687	Q1			journal		https://doi.org/10.1016/j.insmatheco.2016.09.013	#N/A	http://www.sciencedirect.com/science/article/pii/S0167668715302845	Healthcare fraud and abuse are a serious challenge to healthcare payers and to the entire society. This article presents a predictive model for fraud and abuse detection in health insurance based on a training dataset of manually reviewed claims. The goal of the analysis is to predict different fraud and abuse probabilities for new invoices. The prediction is based on a wide framework of fraud an…	2016	2020-03-07 04:45:00	2020-03-07 04:45:00		244 - 252			71
R12	WoS	8GCW4WT9	journalArticle	2016	Bayerstadler, Andreas; van Dijk, Linda; Winter, Fabian			Bayesian multinomial latent variable modeling for fraud and abuse detection in health insurance	Duplicated	OK	Select		[16]	[16]	INSURANCE MATHEMATICS & ECONOMICS		0167-6687	Q1			Journal		10.1016/j.insmatheco.2016.09.013	10.1016/j.insmatheco.2016.09.013		Healthcare fraud and abuse are a serious challenge to healthcare payers and to the entire society. This article presents a predictive model for fraud and abuse detection in health insurance based on a training dataset of manually reviewed claims. The goal of the analysis is to predict different fraud and abuse probabilities for new invoices. The prediction is based on a wide framework of fraud an…	2016-11	2020-08-26 04:46:14	2020-08-26 04:46:14		244-252			71										English
NOT	ACM	KQ3YWNHZ	conferencePaper	2007	Song, Mingqiu; Hu, Xiangpei; Li, Jiahua; Deng, Guishi			An Authentication Model Involving Trusted Third Party for M-Commerce	No duplicated	Fail					Proceedings of the International Conference on the Management of Mobile Business	0-7695-2803-1							10.1109/ICMB.2007.10	#N/A	https://doi.org/10.1109/ICMB.2007.10		2007	2020-06-21 23:32:00	2020-06-21 23:32:00		53							ICMB ’07				IEEE Computer Society	USA
NOT	Springer Link	5WFC3SQV	journalArticle	2013	Döhrmann, David; Gürtler, Marc; Hibbeln, Martin			An econometric analysis of the demand surge effect	No duplicated	Fail					Zeitschrift für die gesamte Versicherungswissenschaft		0044-2585, 1865-9748						10.1007/s12297-013-0239-1	#N/A	http://link.springer.com/10.1007/s12297-013-0239-1		2013-12	2020-08-10 05:10:37	2020-08-10 05:10:37	2020-08-10 05:10:37	537-553		5	102		ZVersWiss								en					DOI.org (Crossref)
NOT	ACM	G4JN4AHV	conferencePaper	2015	Sun, Chenfei; Li, Qingzhong; Cui, Lizhen; Yan, Zhongmin; Li, Hui; Wei, Wei			An Effective Hybrid Fraud Detection Method	No duplicated	Fail					Proceedings of the 8th International Conference on Knowledge Science, Engineering and Management - Volume 9403	978-3-319-25158-5							10.1007/978-3-319-25159-2_51	#N/A	https://doi.org/10.1007/978-3-319-25159-2_51		2015	2020-06-21 23:28:00	2020-06-21 23:28:00		563–574							KSEM 2015				Springer-Verlag	Berlin, Heidelberg
NOT	ACM	H2EDW2F6	journalArticle	2017	Wu, Libing; Wang, Jing; Raymond Choo, Kim-Kwang; Li, Yuangang; He, Debiao			An Efficient Provably-Secure Identity-Based Authentication Scheme Using Bilinear Pairings for Ad Hoc Network	No duplicated	Fail					J. Inf. Secur. Appl.		22142126	Q2					10.1016/j.jisa.2017.10.003	#N/A	https://doi.org/10.1016/j.jisa.2017.10.003		2017-12	2020-06-21 23:33:00	2020-06-21 23:33:00		112–121		C	37
NOT	ACM	WXH7DMY9	conferencePaper	2018	Khan, Mohammad Taha; DeBlasio, Joe; Voelker, Geoffrey M.; Snoeren, Alex C.; Kanich, Chris; Vallina-Rodriguez, Narseo			An Empirical Analysis of the Commercial VPN Ecosystem	No duplicated	Fail					Proceedings of the Internet Measurement Conference 2018	978-1-4503-5619-0							10.1145/3278532.3278570	#N/A	https://doi.org/10.1145/3278532.3278570		2018	2020-06-21 23:32:00	2020-06-21 23:32:00		443–456							IMC ’18				Association for Computing Machinery	New York, NY, USA
NOT	ScienceDirect	MIXK6GYH	journalArticle	2007	Peters, Cara; Bodkin, Charles D.			An exploratory investigation of problematic online auction behaviors: Experiences of eBay users	No duplicated	Fail					Journal of Retailing and Consumer Services		9696989	Q1			journal		https://doi.org/10.1016/j.jretconser.2006.02.002	#N/A	http://www.sciencedirect.com/science/article/pii/S0969698906000117	eBay hosts more than 12.5 million auctions per day in more than 1000 categories across 28 global markets and attracts more than 43 million unique visitors per month. This paper explores online auction users problematic behaviors that could potentially lead to an addiction. Specifically, we examine the following research questions: what consumer behaviors could be construed as problematic and pote…	2007	2020-03-07 04:46:00	2020-03-07 04:46:00		ene.-16		1	14
NOT	ACM	NGQ4U8F4	journalArticle	2018	Sahoo, Shreeya Swagatika; Mohanty, Sujata; Majhi, Banshidhar			An Improved and Secure Two-Factor Dynamic ID Based Authenticated Key Agreement Scheme for Multiserver Environment	No duplicated	Fail					Wirel. Pers. Commun.		9296212							#N/A			2018-08	2020-06-21 23:32:00	2020-06-21 23:32:00		1307–1333		3	101
NOT	ACM	ESDQ4KYK	journalArticle	2014	Kumari, Saru; Khan, Muhammad Khurram; Li, Xiong			An Improved Remote User Authentication Scheme with Key Agreement	No duplicated	Fail					Comput. Electr. Eng.		457906	Q1						#N/A			2014-08	2020-06-21 23:31:00	2020-06-21 23:31:00				6	40
NOT	Econopaper	2593GNB5	journalArticle	2005	Jin, Yufei; Rejesus, Roderick; Little, Bertis			Binary choice models for rare events data: a crop insurance fraud application	No duplicated	Fail					Applied Economics		36846	Q2			journal			#N/A	https://EconPapers.repec.org/RePEc:taf:applec:v:37:y:2005:i:7:p:841-848	This study implements a recently proposed score test that could help guide insurance fraud researchers in deciding whether to use a logit or a probit model in predicting insurance fraud probabilities, especially when the occurrence of ones in the dependent variable is much less than zeros. The test is easily implemented in a crop insurance fraud context and seems to be a promising method that cou…	2005	2020-06-24 16:49:00	2020-06-24 16:49:00		841-848		7	37
NOT	Springer Link	A3W2BUEE	journalArticle	2020	Song, Lei; Zheng, Taisheng; Wang, Jianxing; Guo, Lili			An improvement growing neural gas method for online anomaly detection of aerospace payloads	No duplicated	Fail					Soft Computing		1432-7643, 1433-7479						10.1007/s00500-019-04603-1	#N/A	http://link.springer.com/10.1007/s00500-019-04603-1		2020-08	2020-08-10 05:16:26	2020-08-10 05:16:26	2020-08-10 05:16:26	11393-11405		15	24		Soft Comput								en					DOI.org (Crossref)
NOT	ScienceDirect	GEVP49BD	journalArticle	2015	Mansfield-Devine, Steve			Biometrics in developing countries	No duplicated	Fail					Biometric Technology Today		9694765	Q4			trade journal		https://doi.org/10.1016/S0969-4765(15)30060-6	#N/A	http://www.sciencedirect.com/science/article/pii/S0969476515300606	If you follow the news of large-scale biometrics programmes, one fact becomes immediately obvious. A surprisingly large percentage of these initiatives are in developing nations. At least, it's a surprise until you start looking more closely at the context in which these programmes are being implemented. In many cases, the situation is ripe for such solutions because of both need and opportunity.	2015	2020-03-07 04:45:00	2020-03-07 04:45:00		5-ago.		4	2015
NOT	ACM	Z2VPEHVL	conferencePaper	2011	Chen, Chin-Ling; Lin, Yu-Fan; Leu, Fang-Yie			An Improvement of Chen Et al.’s Scheme for Mobile Pay-TV	No duplicated	Fail					Proceedings of the 2011 Fifth International Conference on Innovative Mobile and Internet Services in Ubiquitous Computing	978-0-7695-4372-7							10.1109/IMIS.2011.54	#N/A	https://doi.org/10.1109/IMIS.2011.54		2011	2020-06-21 23:31:00	2020-06-21 23:31:00		555–560							IMIS ’11				IEEE Computer Society	USA
NOT	ACM	PX9AK6DB	book	2016	Neal, David; Express, KnowIt			Bitcoin Express: Know How Does Bitcoin Work and How to Use It like Money	No duplicated	Fail						1-5330-5269-7								#N/A			2016	2020-06-21 23:34:00	2020-06-21 23:34:00													CreateSpace Independent Publishing Platform	North Charleston, SC, USA
R16	ScienceDirect	ZDUFFK4E	journalArticle	2015	Kose, Ilker; Gokturk, Mehmet; Kilic, Kemal			An Interactive Machine-Learning-Based Electronic Fraud and Abuse Detection System in Healthcare Insurance	Duplicated	OK					Applied Soft Computing		15684946	Q1			journal		https://doi.org/10.1016/j.asoc.2015.07.018	#N/A	http://www.sciencedirect.com/science/article/pii/S1568494615004585	Detecting fraudulent and abusive cases in healthcare is one of the most challenging problems for data mining studies. However, most of the existing studies have a shortage of real data for analysis and focus on a very limited version of the problem by covering only a specific actor, healthcare service, or disease. The purpose of this study is to implement and evaluate a novel framework to detect …	2015	2020-03-07 04:45:00	2020-03-07 04:45:00		283 - 299			36
R19	SCOPUS	47A6SP7B	journalArticle	2015	Kose, Ilker; Gokturk, Mehmet; Kilic, Kemal			An Interactive Machine-Learning-Based Electronic Fraud and Abuse Detection System in Healthcare Insurance	Duplicated	OK	Select			[40]	Applied Soft Computing Journal		15684946	Q1			journal		10.1016/j.asoc.2015.07.018	10.1016/j.asoc.2015.07.018	https://www.scopus.com/inward/record.uri?eid=2-s2.0-84939144157&doi=10.1016%2fj.asoc.2015.07.018&partnerID=40&md5=23257fd06a722dd815c3df2abfc7d14c	Detecting fraudulent and abusive cases in healthcare is one of the most challenging problems for data mining studies. However, most of the existing studies have a shortage of real data for analysis and focus on a very limited version of the problem by covering only a specific actor, healthcare service, or disease. The purpose of this study is to implement and evaluate a novel framework to detect …	2015	##########	##########		283-299			36										English
NOT	ACM	I8PT77ZQ	book	2017	Watney, Mark			Blockchain For Beginners: The Complete Step BY Step Guide To Understanding Blockchain Technology	No duplicated	Fail						1-5487-6688-7								#N/A			2017	2020-06-21 23:34:00	2020-06-21 23:34:00													CreateSpace Independent Publishing Platform	North Charleston, SC, USA
R18	WoS	6BDAXMNW	journalArticle	2015	Kose, Ilker; Gokturk, Mehmet; Kilic, Kemal			An Interactive Machine-Learning-Based Electronic Fraud and Abuse Detection System in Healthcare Insurance	Duplicated	OK	Select			[40]	APPLIED SOFT COMPUTING		1568-4946	Q1			Journal		10.1016/j.asoc.2015.07.018	10.1016/j.asoc.2015.07.018		Detecting fraudulent and abusive cases in healthcare is one of the most challenging problems for data mining studies. However, most of the existing studies have a shortage of real data for analysis and focus on a very limited version of the problem by covering only a specific actor, healthcare service, or disease. The purpose of this study is to implement and evaluate a novel framework to detect …	2015-11	2020-08-26 04:46:14	2020-08-26 04:46:14		283-299			36										English
R11	Springer Link	BEW67XZZ	journalArticle	2020	Wang, Wenqing; Bao, Junpeng; Li, Tao			Bound smoothing based time series anomaly detection using multiple similarity measures	No duplicated	OK Elegibility					Journal of Intelligent Manufacturing		0956-5515, 1572-8145	Q1			Journal		10.1007/s10845-020-01583-0	#N/A	http://link.springer.com/10.1007/s10845-020-01583-0		2020-05-18	2020-08-10 05:16:55	2020-08-10 05:16:55	2020-08-10 05:16:55						J Intell Manuf								en					DOI.org (Crossref)
NOT	Springer Link	FITPJ3HA	journalArticle	2019	Offodile, Anaeze C.; Mehtsun, Winta; Stimson, Cary J.; Aloia, Thomas			An Overview of Bundled Payments for Surgical Oncologists: Origins, Progress to Date, Terminology, and Future Directions	No duplicated	Fail					Annals of Surgical Oncology		1068-9265, 1534-4681						10.1245/s10434-018-7037-x	#N/A	http://link.springer.com/10.1245/s10434-018-7037-x		2019-01	2020-08-10 05:09:11	2020-08-10 05:09:11	2020-08-10 05:09:11	2020-07-03		1	26		Ann Surg Oncol	An Overview of Bundled Payments for Surgical Oncologists							en					DOI.org (Crossref)
NOT	ACM	IJQBIBWR	journalArticle	2015	Jannati, Hoda; Falahati, Abolfazl			An RFID Search Protocol Secured Against Relay Attack Based on Distance Bounding Approach	No duplicated	Fail					Wirel. Pers. Commun.		9296212						10.1007/s11277-015-2804-5	#N/A	https://doi.org/10.1007/s11277-015-2804-5		2015-12	2020-06-21 23:32:00	2020-06-21 23:32:00		711–726		3	85
NOT	ACM	BI3XZVMC	journalArticle	2006	Guizzo, E.			Britain’s Identity Crisis [Biometric ID Cards]	No duplicated	Fail					IEEE Spectr.		189235	Q3					10.1109/MSPEC.2006.1572352	#N/A	https://doi.org/10.1109/MSPEC.2006.1572352		2006-01	2020-06-21 23:33:00	2020-06-21 23:33:00		42–43		1	43
R05	ACM	PFSK9UU6	journalArticle	2017	Cook, Jack S.; Neely, M. Pamela			Building Intelligent Systems for Paying Healthcare Providers and Using Social Media to Detect Fraudulent Claims	No duplicated	OK Elegibility					Int. J. Organ. Collect. Intell.		19479344	Others					10.4018/IJOCI.2017040102	#N/A	https://doi.org/10.4018/IJOCI.2017040102		2017-04	2020-06-21 23:28:00	2020-06-21 23:28:00		13–33		2	7
NOT	Springer Link	TTILVXKB	journalArticle	2019	Chen, Rui; Peng, Dezhong			Analysis and Improvement of a Mutual Authentication Scheme for Wireless Body Area Networks	No duplicated	Fail					Journal of Medical Systems		0148-5598, 1573-689X						10.1007/s10916-018-1129-9	#N/A	http://link.springer.com/10.1007/s10916-018-1129-9		2019-02	2020-08-10 05:15:31	2020-08-10 05:15:31	2020-08-10 05:15:31	19		2	43		J Med Syst								en					DOI.org (Crossref)
NOT	ACM	3CBVZNLM	journalArticle	2015	Jannati, Hoda			Analysis of Relay, Terrorist Fraud and Distance Fraud Attacks on RFID Systems	No duplicated	Fail					Int. J. Crit. Infrastruct. Prot.		18745482	Q2					10.1016/j.ijcip.2015.08.001	#N/A	https://doi.org/10.1016/j.ijcip.2015.08.001		2015-12	2020-06-21 23:28:00	2020-06-21 23:28:00		51–61		C	11
NOT	MedLine	2F5FVQUT	journalArticle	2015	Okech, Timothy Chrispinus; Lelegwe, Steve Ltumbesi			Analysis of Universal Health Coverage and Equity on Health Care in Kenya	No duplicated	Fail					Global Journal of Health Science		1916-9736						10.5539/gjhs.v8n7p218	#N/A		Kenya has made progress towards universal health coverage as evidenced in the various policy initiatives and reforms that have been implemented in the country since independence. The purpose of this analysis was to critically review the various initiatives that the government of Kenya has over the years initiated towards the realization of Universal Health Care (UHC) and how this has impacted on …	2015-12-18	2020-08-23 02:56:17	2020-08-23 02:56:17		218-227		7	8		Glob J Health Sci								eng					PubMed
NOT	ACM	MPCA6L6Y	conferencePaper	2013	Hamandi, Khodor; Chehab, Ali; Elhajj, Imad H.; Kayssi, Ayman			Android SMS Malware: Vulnerability and Mitigation	No duplicated	Fail					Proceedings of the 2013 27th International Conference on Advanced Information Networking and Applications Workshops	978-0-7695-4952-1							10.1109/WAINA.2013.134	#N/A	https://doi.org/10.1109/WAINA.2013.134		2013	2020-06-21 23:31:00	2020-06-21 23:31:00		1004–1009							WAINA ’13				IEEE Computer Society	USA
NOT	SCOPUS	C3Z9WRYF	journalArticle	2015	Schencker, L.			ANTI-FRAUD FERVOR: STATES STEP UP FALSE CLAIMS ACTIONS TO RECOVER MEDICAID DOLLARS	No duplicated	Fail					Modern healthcare		1607480	Q4			journal			#N/A	https://www.scopus.com/inward/record.uri?eid=2-s2.0-84953342791&partnerID=40&md5=90d2c1fc1aad0a6547abc5c41706090d		2015	##########	##########		20-22		30	45										English
NOT	ACM	FM434YNT	conferencePaper	2013	Vavilapalli, Vinod Kumar; Murthy, Arun C.; Douglas, Chris; Agarwal, Sharad; Konar, Mahadev; Evans, Robert; Graves, Thomas; Lowe, Jason; Shah, Hitesh; Seth, Siddharth; Saha, Bikas; Curino, Carlo; O’Malley, Owen; Radia, Sanjay; Reed, Benjamin; Baldeschwieler, Eric			Apache Hadoop YARN: Yet Another Resource Negotiator	No duplicated	Fail					Proceedings of the 4th Annual Symposium on Cloud Computing	978-1-4503-2428-1							10.1145/2523616.2523633	#N/A	https://doi.org/10.1145/2523616.2523633		2013	2020-06-21 23:34:00	2020-06-21 23:34:00									SOCC ’13				Association for Computing Machinery	New York, NY, USA
NOT	ACM	Q8Y23RGQ	conferencePaper	2007	Peng, Yi; Kou, Gang; Sabatka, Alan; Matza, Jeff; Chen, Zhengxin; Khazanchi, Deepak; Shi, Yong			Application of Classification Methods to Individual Disability Income Insurance Fraud Detection	No duplicated	Fail					Proceedings of the 7th International Conference on Computational Science, Part III: ICCS 2007	978-3-540-72587-9							10.1007/978-3-540-72588-6_136	#N/A	https://doi.org/10.1007/978-3-540-72588-6_136		2007	2020-06-21 23:28:00	2020-06-21 23:28:00		852–858							ICCS ’07				Springer-Verlag	Berlin, Heidelberg
NOT	Springer Link	SZFJXTXD	journalArticle	2011	Ghinita, Gabriel; Kalnis, Panos; Kantarcioglu, Murat; Bertino, Elisa			Approximate and exact hybrid algorithms for private nearest-neighbor queries with database protection	No duplicated	Fail					GeoInformatica		1384-6175, 1573-7624						10.1007/s10707-010-0121-4	#N/A	http://link.springer.com/10.1007/s10707-010-0121-4		2011-10	2020-08-10 05:17:18	2020-08-10 05:17:18	2020-08-10 05:17:18	699-726		4	15		Geoinformatica								en					DOI.org (Crossref)
NOT	Springer Link	6MSANCRB	journalArticle	2020	Brinks, Ralph; Tönnies, Thaddäus; Hoyer, Annika			Assessing two methods for estimating excess mortality of chronic diseases from aggregated data	No duplicated	Fail					BMC Research Notes		1756-0500						10.1186/s13104-020-05046-w	#N/A	https://bmcresnotes.biomedcentral.com/articles/10.1186/s13104-020-05046-w		2020-12	2020-08-10 05:13:54	2020-08-10 05:13:54	2020-08-10 05:13:54	216		1	13		BMC Res Notes								en					DOI.org (Crossref)
NOT	Econopaper	PIPSNDYC	journalArticle	2000	Boyer, M. Martin			Centralizing Insurance Fraud Investigation&amp;ast	No duplicated	Fail					The Geneva Risk and Insurance Review		1554964X	Q1			journal			#N/A	https://EconPapers.repec.org/RePEc:pal:genrir:v:25:y:2000:i:2:p:159-178	The study of insurance fraud and its remedy is a hot topic of research, mainly because the problem of insurance fraud is so widespread. In the United States many state governments have setup agencies to combat fraud. These Insurance Fraud Bureaus (IFB) are typically established to gather information about potential fraudulent claims, and to advise prosecuting officers on the nature of each offens…	2000	2020-06-24 16:45:00	2020-06-24 16:45:00		159-178		2	25
NOT	ACM	GE2QLAFW	journalArticle	2016	Zhang, Jianhong; Zhao, Xubing; Mao, Jian			Attack on Chen et al.’s Certificateless Aggregate Signature Scheme	No duplicated	Fail					Sec. and Commun. Netw.		19390114						10.1002/sec.1380	#N/A	https://doi.org/10.1002/sec.1380		2016-01	2020-06-21 23:33:00	2020-06-21 23:33:00		54–59		1	9
NOT	ScienceDirect	C628XTLQ	bookSection	2017	Glennerster, R.			Chapter 5 - The Practicalities of Running Randomized Evaluations: Partnerships, Measurement, Ethics, and Transparency	No duplicated	Fail					Handbook of Field Experiments						#N/A			#N/A	http://www.sciencedirect.com/science/article/pii/S2214658X16300150	A number of critical innovations spurred the rapid expansion in the use of field experiments by academics. Some of these were econometric but many were intensely practical. Researchers learned how to work with a wide range of implementing organizations from small, local nongovernmental organizations to large government bureaucracies. They improved data collection techniques and switched to digita…	2017	2020-03-07 04:46:00	2020-03-07 04:46:00		175 - 243			1				Handbook of Economic Field Experiments				North-Holland
NOT	SCOPUS	YCJUEMDX	journalArticle	2007	Gabbidon, S.L.; Marzette, L.N.			Characteristics and outcomes of insurance claims involving losses from theft: A research note on state-level litigation	No duplicated	Fail					Journal of Security Education		15507890				#N/A		10.1300/J460v02n04_03	#N/A	https://www.scopus.com/inward/record.uri?eid=2-s2.0-75649141623&doi=10.1300%2fJ460v02n04_03&partnerID=40&md5=478611e3cbb57300c22e69a03a5da2ba	This research examined state-level cases where businesses sued their insurance company in order to recoup losses related to theft. The study was based on 70 civil suits that provided the characteristics and outcomes of such litigation. In general, the cases revealed the following: Such legal suits were on the rise; males more than females were involved in the incidents in which the loss occurred;…	2007	##########	##########		21-27		4	2										English
NOT	ACM	QHKHHRNH	book	2008	Lin, Yi-Bing; Sou, Sok-Ian			Charging for Mobile All-IP Telecommunications	No duplicated	Fail						0-470-77565-3								#N/A			2008	2020-06-21 23:31:00	2020-06-21 23:31:00													Wiley Publishing
NOT	ACM	4X5SDU7D	conferencePaper	2010	Li, Jin; Au, Man Ho; Susilo, Willy; Xie, Dongqing; Ren, Kui			Attribute-Based Signature and Its Applications	No duplicated	Fail					Proceedings of the 5th ACM Symposium on Information, Computer and Communications Security	978-1-60558-936-7							10.1145/1755688.1755697	#N/A	https://doi.org/10.1145/1755688.1755697		2010	2020-06-21 23:34:00	2020-06-21 23:34:00		60–69							ASIACCS ’10				Association for Computing Machinery	New York, NY, USA
NOT	ACM	2SZFCRAQ	journalArticle	2014	Ahmed, M.; Ahamad, M.; Jaiswal, T.			Augmenting Security and Accountability within the EHealth Exchange	No duplicated	Fail					IBM J. Res. Dev.		188646						10.1147/JRD.2013.2288068	#N/A	https://doi.org/10.1147/JRD.2013.2288068		2014-01	2020-06-21 23:30:00	2020-06-21 23:30:00		8		1	58
NOT	ACM	DZLWC759	conferencePaper	2011	Cao, Dan; Zhao, Baokang; Wang, Xiaofeng; Su, Jinshu; Chen, Yijiao			Authenticating with Attributes in Online Social Networks	No duplicated	Fail					Proceedings of the 2011 14th International Conference on Network-Based Information Systems	978-0-7695-4458-8							10.1109/NBiS.2011.102	#N/A	https://doi.org/10.1109/NBiS.2011.102		2011	2020-06-21 23:33:00	2020-06-21 23:33:00		607–611							NBIS ’11				IEEE Computer Society	USA
NOT	ACM	8RS8GIJX	conferencePaper	2015	Grandgenett, Ryan; Mahoney, William; Gandhi, Robin			Authentication Bypass and Remote Escalated I/O Command Attacks	No duplicated	Fail					Proceedings of the 10th Annual Cyber and Information Security Research Conference	978-1-4503-3345-0							10.1145/2746266.2746268	#N/A	https://doi.org/10.1145/2746266.2746268		2015	2020-06-21 23:33:00	2020-06-21 23:33:00									CISR ’15				Association for Computing Machinery	New York, NY, USA
NOT	ScienceDirect	UTRADCM3	journalArticle	2018	Trochev, Alexei; Solomon, Peter H.			Authoritarian constitutionalism in Putin's Russia: A pragmatic constitutional court in a dual state	No duplicated	Fail					Communist and Post-Communist Studies		0967067X	Q2			journal		https://doi.org/10.1016/j.postcomstud.2018.06.002	#N/A	http://www.sciencedirect.com/science/article/pii/S0967067X18300400	This article analyzes the successful adaptation of the Russian Constitutional Court (RCC) to an increasingly authoritarian regime under President Vladimir Putin. It argues that the key to its success lay in its pragmatic approach, whereby the Court decides cases that matter to the regime in a politically expedient way, while giving priority to legal and constitutional considerations in other case…	2018	2020-03-07 04:46:00	2020-03-07 04:46:00		201 - 214		3	51
NOT	SCOPUS	YMXYUGQD	journalArticle	2020	Kalwihura, J.S.; Logeswaran, R.			Auto-insurance fraud detection: A behavioral feature engineering approach	No duplicated	Fail					Journal of Critical Reviews		23945125	-			journal		10.31838/jcr.07.03.23	#N/A	https://www.scopus.com/inward/record.uri?eid=2-s2.0-85081252412&doi=10.31838%2fjcr.07.03.23&partnerID=40&md5=2f5c5e6553d10a6bb79281fe1e97cbb2	Every year, billions of dollars are lost in the auto insurance industry due to fraud, which forces insurance premium prices to go up annually. Although fraud detection solutions have been developed to fix the fraud detection problem, they all still face the same well-known problems of imbalanced data. There is need for a centralized claims database to gather a holistic view of fraudulent characte…	2020	##########	##########		125-129		3	7										English
NOT	Springer Link	KILIIGYK	journalArticle	2017	Brockington, Ian			Citation analysis of puerperal and menstrual psychosis	No duplicated	Fail					Archives of Women's Mental Health		1434-1816, 1435-1102						10.1007/s00737-016-0673-x	#N/A	http://link.springer.com/10.1007/s00737-016-0673-x		2017-02	2020-08-10 05:08:18	2020-08-10 05:08:18	2020-08-10 05:08:18	49-53		1	20		Arch Womens Ment Health								en					DOI.org (Crossref)
NOT	Springer Link	94KSUKB9	journalArticle	2012	Iannone, Carol			Civics and Civility in Thought and Action	No duplicated	Fail					Academic Questions		0895-4852, 1936-4709						10.1007/s12129-012-9316-5	#N/A	http://link.springer.com/10.1007/s12129-012-9316-5		2012-09	2020-08-10 05:14:34	2020-08-10 05:14:34	2020-08-10 05:14:34	319-322		3	25		Acad. Quest.								en					DOI.org (Crossref)
NOT	Springer Link	7XPHL93L	journalArticle	2019	Ryan, Joanna			Class at the nexus of psychoanalysis and sociology: Disjunction and connection	No duplicated	Fail					Psychoanalysis, Culture & Society		1088-0763, 1543-3390						10.1057/s41282-019-00137-5	#N/A	http://link.springer.com/10.1057/s41282-019-00137-5		2019-12	2020-08-10 05:17:17	2020-08-10 05:17:17	2020-08-10 05:17:17	413-431		4	24		Psychoanal Cult Soc	Class at the nexus of psychoanalysis and sociology							en					DOI.org (Crossref)
NOT	ScienceDirect	VWRIHAGX	journalArticle	2011	Abujudeh, Hani H.; Govindan, Siddharth; Narin, Ozden; Johnson, Jamlik Omari; Thrall, James H.; Rosenthal, Daniel I.			Automatically Inserted Technical Details Improve Radiology Report Accuracy	No duplicated	Fail					Journal of the American College of Radiology		15461440	Q1			journal		https://doi.org/10.1016/j.jacr.2011.02.009	#N/A	http://www.sciencedirect.com/science/article/pii/S1546144011000652	Purpose To assess the effect of automatically inserted technical details on the concordance of a radiology report header with the actual procedure performed. Methods and Materials The study was IRB approved and informed consent was waived. We obtained radiology report audit data from the hospital's compliance office from the period of January 2005 through December 2009 spanning a total of 20 fina…	2011	2020-03-07 04:45:00	2020-03-07 04:45:00		635 - 637		9	8
NOT	Springer Link	7CLWTWEV	journalArticle	2016	Pham, Thao N.; Chrysanthis, Panos K.; Labrinidis, Alexandros			Avoiding class warfare: managing continuous queries with differentiated classes of service	No duplicated	Fail					The VLDB Journal		1066-8888, 0949-877X						10.1007/s00778-015-0411-4	#N/A	http://link.springer.com/10.1007/s00778-015-0411-4		2016-04	2020-08-10 05:13:27	2020-08-10 05:13:27	2020-08-10 05:13:27	197-221		2	25		The VLDB Journal	Avoiding class warfare							en					DOI.org (Crossref)
NOT	Springer Link	5NEDMZIG	journalArticle	2008	Cohen, Carl			Bad Arguments Defending Racial Preference	No duplicated	Fail					Academic Questions		0895-4852, 1936-4709						10.1007/s12129-008-9066-6	#N/A	http://link.springer.com/10.1007/s12129-008-9066-6		2008-09	2020-08-10 05:09:43	2020-08-10 05:09:43	2020-08-10 05:09:43	288-295		3	21		Acad. Quest.								en					DOI.org (Crossref)
NOT	ScienceDirect	2D2CUZLZ	journalArticle	2017	Hayes, Thomas J.			Bankruptcy reform and congressional action: The role of organized interests in shaping policy	No duplicated	Fail					Social Science Research		0049089X				#N/A		https://doi.org/10.1016/j.ssresearch.2016.09.026	#N/A	http://www.sciencedirect.com/science/article/pii/S0049089X16300400	This paper tests the degree to which PAC contributions can influence voting outcomes on legislation that disproportionately influences the poor. Using passage of the Bankruptcy Abuse and Consumer Protection Act of 2005 in the House of Representatives, the results show an association between PAC campaign contributions from the financial industry and support for final passage of bankruptcy reform. …	2017	2020-03-07 04:45:00	2020-03-07 04:45:00		67 - 78			64
NOT	Econopaper	NDC5ZKQR	journalArticle	1986	Weimer, David			COLLECTIVE DELUSION IN THE SOCIAL SCIENCES: PUBLISHING INCENTIVES FOR EMPIRICAL ABUSE	No duplicated	Fail					Review of Policy Research		15411338	Q1			journal			#N/A	https://EconPapers.repec.org/RePEc:bla:revpol:v:5:y:1986:i:4:p:705-708	The implications o f the editorial bias of academic journals for the selection of articles with apparently statistically significant findings are widely recognized but largely ignored. Few worry about the incentives the publishing bias presents to researchers for empirical abuse that brings into question the basis of social science knowledge. One possible solution, desirable but probably impracti…	1986	2020-06-24 17:06:00	2020-06-24 17:06:00		705-708		4	5
NOT	ACM	JJ9QXQK2	conferencePaper	2017	Singla, Samriddhi; Jain, Simran; Aggarwal, Naveen; Raman, Bhaskaran; Bansal, Divya; Ramakrishnan, K. K.			BaroTrack: Low Cost Tracking of Commuter on Road	No duplicated	Fail					Proceedings of the 7th ACM International Workshop on Mobility, Interference, and MiddleWare Management in HetNets	978-1-4503-5049-5							10.1145/3083201.3083202	#N/A	https://doi.org/10.1145/3083201.3083202		2017	2020-06-21 23:34:00	2020-06-21 23:34:00									MobiMWareHN’17				Association for Computing Machinery	New York, NY, USA
NOT	Econopaper	S5D8U8LH	journalArticle	2016	Alaabed, Alaa; Askari, Hossein; Iqbal, Zamir; Ng, Adam			Benchmarking objectives of Shari'ah (Islamic law): index and its performance in select OIC countries	No duplicated	Fail					International Journal of Pluralism and Economics Education	17575648	17575656	Q4			journal			#N/A	https://EconPapers.repec.org/RePEc:ids:ijplur:v:7:y:2016:i:3:p:218-253	Islam offers a sustainable and comprehensive development model for humanity that can be systematically categorised as the means as well as the ideal outcome of achieving Maqasid (objectives) of Shari'ah (Islamic law). As a rule-based religion, Islam's prescription for development goes well beyond market regulations and includes rules necessary to maintain a dignified life; in order that the faith…	2016	2020-06-24 17:07:00	2020-06-24 17:07:00		218-253		3	7
NOT	ScienceDirect	RBW2RXAT	journalArticle	2012	Vetter, Philipp; Boecker, Klaus			Benefits of a single payment system: Case study of Abu Dhabi health system reforms	No duplicated	Fail					Health Policy		1688510	Q1			journal		https://doi.org/10.1016/j.healthpol.2012.08.009	#N/A	http://www.sciencedirect.com/science/article/pii/S0168851012002187	In 2005 leaders in the wealthy Emirate of Abu Dhabi inherited an health system from their predecessors that was well-intentioned in its historic design, but that did not live up to aspirations in any dimension. First, the Emirate defined a vision to deliver “world-class” quality care in response to citizen's needs. It has since introduced tiered mandatory health insurance for all inhabitants link…	2012	2020-03-07 04:45:00	2020-03-07 04:45:00		105 - 114		2	108
NOT	ACM	W9AS3M82	journalArticle	2019	Uzunkol, Osmanbey			Comments on “Verifiable Outsourced Attribute-Based Signature Scheme”	No duplicated	Fail					Multimedia Tools Appl.		13807501	Q1					10.1007/s11042-018-6725-7	#N/A	https://doi.org/10.1007/s11042-018-6725-7		2019-05	2020-06-21 23:31:00	2020-06-21 23:31:00		11735–11742		9	78
NOT	Econopaper	5ZIYHL77	journalArticle	2018	Burlone, Nathalie; Richmond, Rebecca Grace			Between morality and rationality: framing end-of-life care policy through narratives	No duplicated	Fail					Policy Sciences	322687	15730891	Q1			journal			#N/A	https://EconPapers.repec.org/RePEc:kap:policy:v:51:y:2018:i:3:d:10.1007_s11077-018-9320-x	Abstract This paper analyzes the nature of the debate generated prior to the implementation of the Act Respecting End-of-Life Care in 2015 in Québec (Canada). Including medical assistance in dying (MAID) along existing palliative care services, the act is an important policy change on a very sensitive issue. As such, MAID could be categorized as a morality policy issue, the latter being defined a…	2018	2020-06-24 16:43:00	2020-06-24 16:43:00		313-334		3	51
NOT	SCOPUS	W2WJX5IW	journalArticle	2018	Burlone, Nathalie; Richmond, Rebecca Grace			Between morality and rationality: framing end-of-life care policy through narratives	Duplicated	Fail					Policy Sciences		322687	Q1			journal		10.1007/s11077-018-9320-x	#N/A	https://www.scopus.com/inward/record.uri?eid=2-s2.0-85047125401&doi=10.1007%2fs11077-018-9320-x&partnerID=40&md5=fccb464013a42e778194ae76ae96f923	This paper analyzes the nature of the debate generated prior to the implementation of the Act Respecting End-of-Life Care in 2015 in Québec (Canada). Including medical assistance in dying (MAID) along existing palliative care services, the act is an important policy change on a very sensitive issue. As such, MAID could be categorized as a morality policy issue, the latter being defined as a parti…	2018	##########	##########		313-334		3	51										English
NOT	ACM	UMBT3UNL	book	2007	Fung, Victor; Fung, William; Wind, Yoram (Jerry)			Competing in a Flat World: Building Enterprises for a Borderless World	No duplicated	Fail						978-0-13-233290-3								#N/A			2007	2020-06-21 23:34:00	2020-06-21 23:34:00													Wharton School Publishing
NOT	Springer Link	G4XPDC8I	journalArticle	2011	Bolton, Jonathan			Between the quack and the fanatic: movements in our self-belief	No duplicated	Fail					Medicine, Health Care and Philosophy		1386-7423, 1572-8633						10.1007/s11019-011-9313-4	#N/A	http://link.springer.com/10.1007/s11019-011-9313-4		2011-08	2020-08-10 05:05:31	2020-08-10 05:05:31	2020-08-10 05:05:31	281-285		3	14		Med Health Care and Philos	Between the quack and the fanatic							en					DOI.org (Crossref)
NOT	Springer Link	ZPM9SDA7	journalArticle	2014	Raghupathi, Wullianallur; Raghupathi, Viju			Big data analytics in healthcare: promise and potential	No duplicated	Fail					Health Information Science and Systems		2047-2501						10.1186/2047-2501-2-3	#N/A	http://link.springer.com/10.1186/2047-2501-2-3		2014-12	2020-08-10 05:05:07	2020-08-10 05:05:07	2020-08-10 05:05:07	3		1	2		Health Inf Sci Syst	Big data analytics in healthcare							en					DOI.org (Crossref)
R24	WoS	Q3XXUXYM	journalArticle	2009	Myckowiak, Vicki	United States	Northern America	Compliance in Interventional Pain Practices	No duplicated	OK Elegibility	Select			[34]	PAIN PHYSICIAN		15333159	Q1	United States	Northern America	Journal		19461835	Select		Background: Compliance is a fact of life for interventional pain physicians (IPPs). The health care industry is highly regulated by federal and state governments. IPPs must understand and comply with a broad regulatory landscape that ranges from health care fraud to the prescribing of oral narcotics. Complying with all of these laws requires a proactive approach by an IPP in both the practice and…	2009-06	2020-08-26 04:46:16	2020-08-26 04:46:16		671-677		3	12										English
NOT	Springer Link	NFL28DXS	journalArticle	2017	Reid, Lynette			Concierge, Wellness, and Block Fee Models of Primary Care: Ethical and Regulatory Concerns at the Public–Private Boundary	No duplicated	Fail					Health Care Analysis		1065-3058, 1573-3394						10.1007/s10728-016-0324-4	#N/A	http://link.springer.com/10.1007/s10728-016-0324-4		2017-06	2020-08-10 05:07:50	2020-08-10 05:07:50	2020-08-10 05:07:50	151-167		2	25		Health Care Anal	Concierge, Wellness, and Block Fee Models of Primary Care							en					DOI.org (Crossref)
NOT	ACM	PHK3GG74	conferencePaper	2014	Bagalkot, Naveen L.; Grönvall, Erik; Sokoler, Tomas			Concordance: Design Ideal for Facilitating Situated Negotiations in out-of-Clinic Healthcare	No duplicated	Fail					CHI ’14 Extended Abstracts on Human Factors in Computing Systems	978-1-4503-2474-8							10.1145/2559206.2578873	#N/A	https://doi.org/10.1145/2559206.2578873		2014	2020-06-21 23:30:00	2020-06-21 23:30:00		855–864							CHI EA ’14				Association for Computing Machinery	New York, NY, USA
NOT	Springer Link	HWMXVWKH	journalArticle	2018	Ceravolo, Paolo; Azzini, Antonia; Angelini, Marco; Catarci, Tiziana; Cudré-Mauroux, Philippe; Damiani, Ernesto; Mazak, Alexandra; Van Keulen, Maurice; Jarrar, Mustafa; Santucci, Giuseppe; Sattler, Kai-Uwe; Scannapieco, Monica; Wimmer, Manuel; Wrembel, Robert; Zaraket, Fadi			Big Data Semantics	No duplicated	Fail					Journal on Data Semantics		1861-2032, 1861-2040						10.1007/s13740-018-0086-2	#N/A	http://link.springer.com/10.1007/s13740-018-0086-2		2018-06	2020-08-10 05:15:53	2020-08-10 05:15:53	2020-08-10 05:15:53	65-85		2	7		J Data Semant								en					DOI.org (Crossref)
NOT	SCOPUS	DNZC2QQ3	journalArticle	2015	Edwards, D.; Gilliland, D.; Ward-Besser, G.; Lasecki, J.			Conservative penny sampling	No duplicated	Fail					Journal of Survey Statistics and Methodology		23250984	Q1			journal		10.1093/jssam/smv025	#N/A	https://www.scopus.com/inward/record.uri?eid=2-s2.0-85013828498&doi=10.1093%2fjssam%2fsmv025&partnerID=40&md5=f06a5a238e596899254130d0ab74f267	We consider using the penny as the sampling unit in healthcare audits, where high levels of payment error-including 100 percent error-are not uncommon. The payment population is a large but finite population of pennies. Using a simple random sample of n pennies, counting the number paid in error, the hypergeometric probability distribution can be used with the principle of hypothesis test inversi…	2015	##########	##########		504-523		4	3										English
NOT	Springer Link	KDF44PR2	journalArticle	2010	Flores Zuniga, Alejandro Enrique; Win, Khin Than; Susilo, Willy			Biometrics for Electronic Health Records	No duplicated	Fail					Journal of Medical Systems		0148-5598, 1573-689X						10.1007/s10916-009-9313-6	#N/A	http://link.springer.com/10.1007/s10916-009-9313-6		2010-10	2020-08-10 05:05:40	2020-08-10 05:05:40	2020-08-10 05:05:40	975-983		5	34		J Med Syst								en					DOI.org (Crossref)
NOT	ScienceDirect	CHSYDHLF	journalArticle	2006	Marohn, Dana			Biometrics in healthcare	No duplicated	Fail					Biometric Technology Today		9694765	Q4			trade journal		https://doi.org/10.1016/S0969-4765(06)70592-6	#N/A	http://www.sciencedirect.com/science/article/pii/S0969476506705926	This month's survey will focus on the growing use of biometrics in health care applications. It will consider healthcare applications in which biometrics have been deployed successfully and review relevant case studies. In addition it will address challenges facing implementation of biometrics in health care applications.	2006	2020-03-07 04:45:00	2020-03-07 04:45:00		9-nov.		9	14
NOT	SCOPUS	QANVGZNS	journalArticle	2007	Wilkinson, T.M.			Contagious disease and self-defence	No duplicated	Fail					Res Publica		13564765	Q1			journal		10.1007/s11158-007-9024-0	#N/A	https://www.scopus.com/inward/record.uri?eid=2-s2.0-36649031250&doi=10.1007%2fs11158-007-9024-0&partnerID=40&md5=366658727baee9b90f67795fd457fad3	This paper gives a self-defence account of the scope and limits of the justified use of compulsion to control contagious disease. It applies an individualistic model of self-defence for state action and uses it to illuminate the constraints on public health compulsion of proportionality and using the least restrictive alternative. It next shows how a self-defence account should not be rejected on…	2007	##########	##########		339-359		4	13										English
NOT	ACM	SKZB6LQI	conferencePaper	2014	Decker, Christian; Wattenhofer, Roger			Bitcoin Transaction Malleability and MtGox	No duplicated	Fail					19th European Symposium on Research in Computer Security - Volume 8713	978-3-319-11211-4							10.1007/978-3-319-11212-1_18	#N/A	https://doi.org/10.1007/978-3-319-11212-1_18		2014	2020-06-21 23:30:00	2020-06-21 23:30:00		313–326							ESORICS 2014				Springer-Verlag	Berlin, Heidelberg
NOT	ACM	MRRQIMVN	conferencePaper	2020	Sinaga, Henry Dianto P.; Bolifaar, Andhy H.			Blockchain Adoption for Plea Bargaining of Corporate Crime in Indonesia	No duplicated	Fail					Proceedings of the 2020 The 2nd International Conference on Blockchain Technology	978-1-4503-7767-6							10.1145/3390566.3391680	#N/A	https://doi.org/10.1145/3390566.3391680		2020	2020-06-21 23:34:00	2020-06-21 23:34:00		115–119							ICBCT’20				Association for Computing Machinery	New York, NY, USA
NOT	ACM	GCZU396Z	conferencePaper	2017	Vo, Hoang Tam; Mehedy, Lenin; Mohania, Mukesh; Abebe, Ermyas			Blockchain-Based Data Management and Analytics for Micro-Insurance Applications	No duplicated	Fail					Proceedings of the 2017 ACM on Conference on Information and Knowledge Management	978-1-4503-4918-5							10.1145/3132847.3133172	#N/A	https://doi.org/10.1145/3132847.3133172		2017	2020-06-21 23:30:00	2020-06-21 23:30:00		2539–2542							CIKM ’17				Association for Computing Machinery	New York, NY, USA
NOT	Springer Link	5W8ZKLZA	journalArticle	2018	Tayal, Aditya; Coleman, Thomas F.; Li, Yuying			Bounding the difference between RankRC and RankSVM and application to multi-level rare class kernel ranking	No duplicated	Fail					Data Mining and Knowledge Discovery		1384-5810, 1573-756X						10.1007/s10618-017-0540-z	#N/A	http://link.springer.com/10.1007/s10618-017-0540-z		2018-03	2020-08-10 05:10:20	2020-08-10 05:10:20	2020-08-10 05:10:20	417-452		2	32		Data Min Knowl Disc								en					DOI.org (Crossref)
NOT	ACM	56QLN9VT	conferencePaper	2009	Selvi, S. Sharmila; Vivek, S. Sree; Rangan, C. Pandu			Breaking and Fixing of an Identity Based Multi-Signcryption Scheme	No duplicated	Fail					Proceedings of the 3rd International Conference on Provable Security	978-3-642-04641-4							10.1007/978-3-642-04642-1_7	#N/A	https://doi.org/10.1007/978-3-642-04642-1_7		2009	2020-06-21 23:32:00	2020-06-21 23:32:00		61–75							ProvSec ’09				Springer-Verlag	Berlin, Heidelberg
NOT	ScienceDirect	FK9H5687	journalArticle	2013	Froimson, Mark I.; Rana, Adam; White, Richard E.; Marshall, Amanda; Schutzer, Steve F.; Healy, William L.; Naas, Peggy; Daubert, Gail; Iorio, Richard; Parsley, Brian			Bundled Payments for Care Improvement Initiative: The Next Evolution of Payment Formulations: AAHKS Bundled Payment Task Force	No duplicated	Fail					The Journal of Arthroplasty		8835403	Q1			journal		https://doi.org/10.1016/j.arth.2013.07.012	#N/A	http://www.sciencedirect.com/science/article/pii/S0883540313005160	The Patient Protection and Affordable Care Act contains a number of provision for improving the delivery of healthcare in the United States, among the most impactful of which may be the call for modifications in the packaging of and payment for care that is bundled into episodes. The move away from fee for service payment models to payment for coordinated care delivered as comprehensive episodes …	2013	2020-03-07 04:46:00	2020-03-07 04:46:00		157 - 165		8, Supplement	28
NOT	ACM	843CE6YC	conferencePaper	2013	Grabau, Mark; Conley, Quinn; Marshall, Melissa			Business Process Simulation for Claims Transformation	No duplicated	Fail					Proceedings of the 2013 Winter Simulation Conference: Simulation: Making Decisions in a Complex World	978-1-4799-2077-8								#N/A			2013	2020-06-21 23:30:00	2020-06-21 23:30:00		1784–1792							WSC ’13				IEEE Press
NOT	ACM	6QQTPQDG	conferencePaper	2006	Virdhagriswaran, Sankar; Dakin, Gordon			Camouflaged Fraud Detection in Domains with Complex Relationships	No duplicated	Fail					Proceedings of the 12th ACM SIGKDD International Conference on Knowledge Discovery and Data Mining	1-59593-339-5							10.1145/1150402.1150532	#N/A	https://doi.org/10.1145/1150402.1150532		2006	2020-06-21 23:28:00	2020-06-21 23:28:00		941–947							KDD ’06				Association for Computing Machinery	New York, NY, USA
NOT	ScienceDirect	WVSZS3HM	journalArticle	2014	Weis, Justin M.; Levy, Paul C.			Copy, Paste, and Cloned Notes in Electronic Health Records	No duplicated	Fail					Chest		123692	Q1			journal		https://doi.org/10.1378/chest.13-0886	#N/A	http://www.sciencedirect.com/science/article/pii/S0012369215343786	The modern medical record is not only used by providers to record nuances of patient care, but also is a document that must withstand the scrutiny of insurance payers and legal review. Medical documentation has evolved with the rapid growth in the use of electronic health records (EHRs). The medical software industry has created new tools and more efficient ways to document patient care encounter…	2014	2020-03-07 04:45:00	2020-03-07 04:45:00		632 - 638		3	145
NOT	Econopaper	ADQXACJQ	journalArticle	2006	Moreno, Ignacio; Vázquez, Francisco J.; Watt, Richard			Can Bonus‐Malus Allieviate Insurance Fraud?	No duplicated	Fail					Journal of Risk &amp; Insurance		15396975	Q1			journal			#N/A	https://EconPapers.repec.org/RePEc:bla:jrinsu:v:73:y:2006:i:1:p:123-151	Traditionally, insurance companies attempt to reduce (or even eliminate) fraud via audit strategies under which claims may be investigated at some cost to the insurer, with a penalty imposed upon insureds who are found to report claims fraudulently. However, it is also clear that, in a multiperiod setting, bonus‐malus contracts (increases in subsequent premiums whenever a claim is presented) also…	2006	2020-06-24 16:46:00	2020-06-24 16:46:00		123-151		1	73
NOT	Springer Link	TTA57LDU	journalArticle	2020	Unsal, Omer; Rayfield, Blake			Corporate governance and employee treatment: evidence from takeover defenses	No duplicated	Fail					Journal of Economics and Finance		1055-0925, 1938-9744						10.1007/s12197-019-09478-4	#N/A	http://link.springer.com/10.1007/s12197-019-09478-4		2020-04	2020-08-10 05:12:03	2020-08-10 05:12:03	2020-08-10 05:12:03	361-391		2	44		J Econ Finan	Corporate governance and employee treatment							en					DOI.org (Crossref)
NOT	Springer Link	DH7TEHKJ	journalArticle	2011	Shafiq, Wajid			Can citizen analytics transform the public sector?	No duplicated	Fail					Journal of Direct, Data and Digital Marketing Practice		1746-0166, 1746-0174						10.1057/dddmp.2011.27	#N/A	http://link.springer.com/10.1057/dddmp.2011.27		2011-10	2020-08-10 05:06:05	2020-08-10 05:06:05	2020-08-10 05:06:05	148-155		2	13		J Direct Data Digit Mark Pract								en					DOI.org (Crossref)
NOT	ACM	YI9488CC	conferencePaper	2010	Park, Unsang; Otto, Charles A.; Pankanti, Sharath			Cart Auditor: A Compliance and Training Tool for Cashiers at Checkout	No duplicated	Fail					Proceedings of the 2010 Fourth Pacific-Rim Symposium on Image and Video Technology	978-0-7695-4285-0							10.1109/PSIVT.2010.32	#N/A	https://doi.org/10.1109/PSIVT.2010.32		2010	2020-06-21 23:31:00	2020-06-21 23:31:00		151–155							PSIVT ’10				IEEE Computer Society	USA
NOT	Springer Link	Y7NP3WVE	journalArticle	2017	Barik, Anamitra; Rai, Rajesh Kumar			Catch them young: grooming a new generation of physicians in India	No duplicated	Fail					Journal of Public Health		2198-1833, 1613-2238						10.1007/s10389-017-0817-0	#N/A	http://link.springer.com/10.1007/s10389-017-0817-0		2017-10	2020-08-10 05:11:19	2020-08-10 05:11:19	2020-08-10 05:11:19	461-463		5	25		J Public Health	Catch them young							en					DOI.org (Crossref)
NOT	ScienceDirect	GTG4BZDZ	journalArticle	2015	Thornton, Dallas; Brinkhuis, Michel; Amrit, Chintan; Aly, Robin			Categorizing and Describing the Types of Fraud in Healthcare	No duplicated	Fail					Procedia Computer Science		18770509	-			conference and proceedings		https://doi.org/10.1016/j.procs.2015.08.594	#N/A	http://www.sciencedirect.com/science/article/pii/S1877050915027295	Today, the over $2 trillion US healthcare system is ravaged by fraud, waste, and abuse, with an estimated one-third of all these costs frivolously spent in such ways. Sun Tzu wrote, “Every battle is won or lost before it's ever fought.” To combat healthcare fraud, we must understand it and the forms it takes. In this paper, we systematically evaluate published literature using Webster and Watson'…	2015	2020-03-07 04:45:00	2020-03-07 04:45:00		713 - 720			64
NOT	Springer Link	XEF7AC2I	journalArticle	2017	Walton-Roberts, Margaret; Runnels, Vivien; Rajan, S. Irudaya; Sood, Atul; Nair, Sreelekha; Thomas, Philomina; Packer, Corinne; MacKenzie, Adrian; Tomblin Murphy, Gail; Labonté, Ronald; Bourgeault, Ivy Lynn			Causes, consequences, and policy responses to the migration of health workers: key findings from India	No duplicated	Fail					Human Resources for Health		1478-4491						10.1186/s12960-017-0199-y	#N/A	http://human-resources-health.biomedcentral.com/articles/10.1186/s12960-017-0199-y		2017-12	2020-08-10 05:16:39	2020-08-10 05:16:39	2020-08-10 05:16:39	28		1	15		Hum Resour Health	Causes, consequences, and policy responses to the migration of health workers							en					DOI.org (Crossref)
NOT	WoS	MYRPEPLG	journalArticle	2017	Miraj, Shaima S. Ali			Challenges and perspectives of health informatics and its management in developing Asian countries	No duplicated	Fail					BIOSCIENCE BIOTECHNOLOGY RESEARCH COMMUNICATIONS		0974-6455						10.21786/bbrc/10.4/1	#N/A		The health care industry has generated large amounts of complex and diverse data, driven by record keeping, compliance and regulatory requirements and patient care, however in absence of proper management and judicious use of health informatics and data generated through it, the vital information is not being used for the benefit of patients. Studieshave shown that costs can be dramatically reduc…	2017-12	2020-08-26 04:46:13	2020-08-26 04:46:13		597-600		4	10										English
NOT	SCOPUS	ALF6Q6V4	journalArticle	2016	Hohl, C.; Hauri, U.			Chemical analysis: An indispensable means for uncovering severe cases of fraud with cosmetics and tattoo inks	No duplicated	Fail					Chimia		94293	Q2			journal		10.2533/chimia.2016.357	#N/A	https://www.scopus.com/inward/record.uri?eid=2-s2.0-84969765302&doi=10.2533%2fchimia.2016.357&partnerID=40&md5=0a52c95a443a54ddb189ca9af408aa3c	Three cases of fraud with commodities containing illegal stealth compounds are presented, which were uncovered by the State Laboratory Basel-City, Switzerland. All three commodities, grapefruit seed extracts, a phytocosmetical skin cream, and tattoo inks, were produced abroad, had forged declarations of ingredients and, in the case of the extracts and the cream, were marketed with far-reaching he…	2016	##########	##########		357-359		5	70										English
R11	ACM	K6RSPQEW	journalArticle	2015	Konijn, Rob M.; Duivesteijn, Wouter; Meeng, Marvin; Knobbe, Arno	Netherlands	Western Europe	Cost-Based Quality Measures in Subgroup Discovery	No duplicated	OK Elegibility	Select			[56]	J. Intell. Inf. Syst.		9259902	Q2	Netherlands	Western Europe			10.1007/s10844-014-0313-8	10.1007/s10844-014-0313-8	https://doi.org/10.1007/s10844-014-0313-8		2015-12	2020-06-21 23:30:00	2020-06-21 23:30:00		337–355		3	45
NOT	ACM	YSKMX32S	conferencePaper	2013	Konijn, Rob M.; Duivesteijn, Wouter; Meeng, Marvin; Knobbe, Arno			Cost-Based Quality Measures in Subgroup Discovery	Duplicated	Fail					Revised Selected Papers of PAKDD 2013 International Workshops on Trends and Applications in Knowledge Discovery and Data Mining - Volume 7867	978-3-642-40318-7							10.1007/978-3-642-40319-4_35	#N/A	https://doi.org/10.1007/978-3-642-40319-4_35		2013	2020-06-21 23:31:00	2020-06-21 23:31:00		404–415											Springer-Verlag	Berlin, Heidelberg
NOT	SCOPUS	3VPDI2N4	journalArticle	2015	Konijn, Rob M.; Duivesteijn, Wouter; Meeng, Marvin; Knobbe, Arno			Cost-Based Quality Measures in Subgroup Discovery	Duplicated	Fail	Select			[56]	Journal of Intelligent Information Systems		9259902	Q1			journal		10.1007/s10844-014-0313-8	10.1007/s10844-014-0313-8	https://www.scopus.com/inward/record.uri?eid=2-s2.0-84946499447&doi=10.1007%2fs10844-014-0313-8&partnerID=40&md5=c5be2919ea751f1d72bd92eedd0edf55	We consider data where examples are not only labeled in the classical sense (positive or negative), but also have costs associated with them. In this sense, each example has two target attributes, and we aim to find clearly defined subsets of the data where the values of these two targets have an unusual distribution. In other words, we are focusing on a Subgroup Discovery task with a somewhat un…	2014	##########	##########		337-355		3	45										English
R12	Springer Link	FPZRC9D2	journalArticle	2015	Konijn, Rob M.; Duivesteijn, Wouter; Meeng, Marvin; Knobbe, Arno			Cost-Based Quality Measures in Subgroup Discovery	Duplicated	OK	Select			[56]	Journal of Intelligent Information Systems		0925-9902, 1573-7675	Q2			0.59	52 Hindex	10.1007/s10844-014-0313-8	10.1007/s10844-014-0313-8	http://link.springer.com/10.1007/s10844-014-0313-8		2015-12	2020-08-10 05:04:42	2020-08-10 05:04:42	2020-08-10 05:04:42	337-355		3	45		J Intell Inf Syst								en					DOI.org (Crossref)
NOT	Springer Link	SJDHQ7W9	journalArticle	2016	Bagheri, Alireza			Child organ trafficking: global reality and inadequate international response	No duplicated	Fail					Medicine, Health Care and Philosophy		1386-7423, 1572-8633						10.1007/s11019-015-9671-4	#N/A	http://link.springer.com/10.1007/s11019-015-9671-4		2016-06	2020-08-10 05:06:11	2020-08-10 05:06:11	2020-08-10 05:06:11	239-246		2	19		Med Health Care and Philos	Child organ trafficking							en					DOI.org (Crossref)
NOT	MedLine	P6URKB5I	journalArticle	2011	Schuster, Mark A.; Chung, Paul J.; Vestal, Katherine D.			Children with Health Issues	No duplicated	Fail					The Future of Children		1054-8289						10.1353/foc.2011.0017	#N/A		All children, even the healthiest, have preventive and acute health care needs. Moreover, a growing number of children are chronically ill, with preventive, acute, and ongoing care needs that may be much more demanding than those for healthy children. Because children are unable to care for themselves, their parents are expected to provide a range of health care services without which the current…	2011	2020-08-23 02:56:17	2020-08-23 02:56:17		91-116		2	21		Future Child								eng					PubMed
R27	WoS	4M8EP4EN	journalArticle	2009	Victorri-Vigneau, Caroline; Larour, Katia; Simon, Dominique; Pivette, Jacques; Jolliet, Pascale			Creating and Validating a Tool able to Detect Fraud by Prescription Falsification from Health Insurance Administration Databases.	Duplicated	OK	Select			[23]	THERAPIE		0040-5957	Q3			Journal		10.2515/therapie/2009004	10.2515/therapie/2009004		Creating and Validating a Tool able to Detect Fraud by Prescription Falsification from Health Insurance Administration Databases. Goal. Make it possible to spot falsified prescriptions which were delivered and reimbursed. Method. 1-Use health insurance administration data bases to single patients liable to suspicion of fraud ( repeated presentations of the same prescription to several pharmacies …	2009-02	2020-08-26 04:46:16	2020-08-26 04:46:16		27-31		1	64										French
NOT	WoS	3BYI2RIJ	journalArticle	2011	Schuster, Mark A.; Chung, Paul J.; Vestal, Katherine D.			Children with Health Issues	Duplicated	Fail					FUTURE OF CHILDREN		1054-8289							#N/A		All children, even the healthiest, have preventive and acute health care needs. Moreover, a growing number of children are chronically ill, with preventive, acute, and ongoing care needs that may be much more demanding than those for healthy children. Because children are unable to care for themselves, their parents are expected to provide a range of health care services without which the current…	2011	2020-08-26 04:46:16	2020-08-26 04:46:16		91-116		2	21										English
NOT	ScienceDirect	6GWKERAB	journalArticle	2010	Triano, John J.; Goertz, Christine; Weeks, John; Murphy, Donald R.; Kranz, Karl C.; McClelland, George C.; Kopansky-Giles, Deborah; Morgan, William; Nelson, Craig F.			Chiropractic in North America: Toward a Strategic Plan for Professional Renewal—Outcomes from the 2006 Chiropractic Strategic Planning Conference	No duplicated	Fail					Journal of Manipulative and Physiological Therapeutics		1614754	Q1			journal		https://doi.org/10.1016/j.jmpt.2010.05.002	#N/A	http://www.sciencedirect.com/science/article/pii/S016147541000117X	Objective This report describes the process, participation, and recommendations of a set of consensus conferences on strategy for professional growth that emphasized elements of public trust and alignment between the chiropractic profession and its stakeholders. Methods In February and August 2006, an invitational group of leaders in the chiropractic profession convened an ad hoc Chiropractic Str…	2010	2020-03-07 04:45:00	2020-03-07 04:45:00		395 - 405		5	33
NOT	ScienceDirect	CR3VLSPA	journalArticle	2018	Coşkun, Emel			Criminalisation and prostitution of migrant women in Turkey: A case study of Ugandan women	No duplicated	Fail					Women's Studies International Forum		2775395	Q1			journal		https://doi.org/10.1016/j.wsif.2018.03.002	#N/A	http://www.sciencedirect.com/science/article/pii/S0277539517305393	Based on an empirical research, this paper explores Ugandan migrant women's experiences as cheap undocumented migrant workers in gendered segments of the labour market and in prostitution in Turkey. They often face labour exploitation, discrimination as well as sexual harassment. When these difficulties are combined with the pressure from home and paying off debt, some Ugandan women are even push…	2018	2020-03-07 04:46:00	2020-03-07 04:46:00		85 - 93			68
NOT	Springer Link	R8RPSL3D	journalArticle	2018	Bhattacharya, Moumita; Jurkovitz, Claudine; Shatkay, Hagit			Chronic Kidney Disease stratification using office visit records: Handling data imbalance via hierarchical meta-classification	No duplicated	Fail					BMC Medical Informatics and Decision Making		1472-6947						10.1186/s12911-018-0675-x	#N/A	https://bmcmedinformdecismak.biomedcentral.com/articles/10.1186/s12911-018-0675-x		2018-12	2020-08-10 05:16:14	2020-08-10 05:16:14	2020-08-10 05:16:14	125		S4	18		BMC Med Inform Decis Mak	Chronic Kidney Disease stratification using office visit records							en					DOI.org (Crossref)
NOT	Springer Link	GWGERSYQ	journalArticle	2018	Govi, Annamaria; Fersini, Federica; Etzold, Saskia; Tsokos, Michael			Clinical forensic aspects of self-inflicted neck injuries	No duplicated	Fail					Forensic Science, Medicine and Pathology		1547-769X, 1556-2891						10.1007/s12024-018-9962-1	#N/A	http://link.springer.com/10.1007/s12024-018-9962-1		2018-06	2020-08-10 05:13:11	2020-08-10 05:13:11	2020-08-10 05:13:11	255-257		2	14		Forensic Sci Med Pathol								en					DOI.org (Crossref)
NOT	ACM	JPTQKH2N	conferencePaper	2013	Dhiman, Karan; Mai, Maxim; Soni, Jay; Lam, Kyle; Han, Sang-Ah			Clojure: Modular Programming with Functional, Concurrent Language on the JVM	No duplicated	Fail					Proceedings of the 2013 Conference of the Center for Advanced Studies on Collaborative Research									#N/A			2013	2020-06-21 23:34:00	2020-06-21 23:34:00		370–371							CASCON ’13				IBM Corp.	USA
NOT	SCOPUS	6F6JBBD2	journalArticle	2011	Thiprungsri, S.; Vasarhelyi, M.A.			Cluster analysis for anomaly detection in accounting data: An audit approach	No duplicated	Fail					International Journal of Digital Accounting Research		15778517	Q2			journal		10.4192/1577-8517-v11_4	#N/A	https://www.scopus.com/inward/record.uri?eid=2-s2.0-80053152751&doi=10.4192%2f1577-8517-v11_4&partnerID=40&md5=272c69afc367824030c50c0acf7e3c12	This study examines the application of cluster analysis in the accounting domain, particularly discrepancy detection in audit. Cluster analysis groups data so that points within a single group or cluster are similar to one another and distinct from points in other clusters. Clustering has been shown to be a good candidate for anomaly detection. The purpose of this study is to examine the use of c…	2011	##########	##########		69-84			11										English
R8	SCOPUS	5UNXGP9I	journalArticle	2019	Gao, Y.; Guan, H.; Gong, B.			CODM: An outlier detection method for medical insurance claims fraud	No duplicated	OK Elegibility					International Journal of Computational Science and Engineering		17427185	Q3			journal		10.1504/IJCSE.2019.103945	#N/A	https://www.scopus.com/inward/record.uri?eid=2-s2.0-85076209472&doi=10.1504%2fIJCSE.2019.103945&partnerID=40&md5=1bf5f98495f27204c91ffcbf457fcf5c	Data is the high dimensional in medical insurance claims management, and there are both dense and sparse regions in these datasets, so traditional outlier detection methods are not suitable for these data. In this paper, we propose a novel method to detect the outliers for abnormal medical insurance claims. Our method consists of three core steps – feature bagging to reduce the dimensions of data…	2019	##########	##########		404-411		3	20										English
NOT	ACM	TDIGSIAX	conferencePaper	2014	Ahmed, Musheer; Ahamad, Mustaque			Combating Abuse of Health Data in the Age of EHealth Exchange	No duplicated	Fail					Proceedings of the 2014 IEEE International Conference on Healthcare Informatics	978-1-4799-5701-9							10.1109/ICHI.2014.22	#N/A	https://doi.org/10.1109/ICHI.2014.22		2014	2020-06-21 23:28:00	2020-06-21 23:28:00		109–118							ICHI ’14				IEEE Computer Society	USA
NOT	Springer Link	S42MZ4X8	journalArticle	2006	Loui, Michael C.			Commentary on “an analytical hierarchy process model to apportion co-author responsibility”	No duplicated	Fail					Science and Engineering Ethics		1353-3452, 1471-5546						10.1007/s11948-006-0054-3	#N/A	http://link.springer.com/10.1007/s11948-006-0054-3		2006-09	2020-08-10 05:14:17	2020-08-10 05:14:17	2020-08-10 05:14:17	567-570		3	12		SCI ENG ETHICS								en					DOI.org (Crossref)
NOT	Springer Link	HNRHY7I6	journalArticle	2011	Mitzner, George B.; Whelan, James P.; Meyers, Andrew W.			Comments from the Trenches: Proposed Changes to the DSM-V Classification of Pathological Gambling	No duplicated	Fail					Journal of Gambling Studies		1573-3602, 1573-3602						10.1007/s10899-010-9225-x	#N/A	http://link.springer.com/10.1007/s10899-010-9225-x		2011-09	2020-08-10 05:08:46	2020-08-10 05:08:46	2020-08-10 05:08:46	517-521		3	27		J Gambl Stud	Comments from the Trenches							en					DOI.org (Crossref)
NOT	Springer Link	SYIBBQSM	journalArticle	2018	Kuhle, Stefan; Maguire, Bryan; Zhang, Hongqun; Hamilton, David; Allen, Alexander C.; Joseph, K. S.; Allen, Victoria M.			Comparison of logistic regression with machine learning methods for the prediction of fetal growth abnormalities: a retrospective cohort study	No duplicated	Fail					BMC Pregnancy and Childbirth		1471-2393						10.1186/s12884-018-1971-2	#N/A	https://bmcpregnancychildbirth.biomedcentral.com/articles/10.1186/s12884-018-1971-2		2018-12	2020-08-10 05:15:37	2020-08-10 05:15:37	2020-08-10 05:15:37	333		1	18		BMC Pregnancy Childbirth	Comparison of logistic regression with machine learning methods for the prediction of fetal growth abnormalities							en					DOI.org (Crossref)
RXX	Springer Link	RMUQ39FH	journalArticle	2014	Feczak, Szabolcs; Hossain, Liaquat; Carlsson, Sven			Complex adaptive information flow and search transfer analysis	No duplicated	OK Elegibility					Knowledge Management Research & Practice		1477-8238, 1477-8246	Q2			Journal		10.1057/kmrp.2012.47	#N/A	https://www.tandfonline.com/doi/full/10.1057/kmrp.2012.47		2014-02	2020-08-10 05:04:29	2020-08-10 05:04:29	2020-08-10 05:04:29	29-35		1	12		Knowledge Management Research & Practice								en					DOI.org (Crossref)
NOT	ACM	YDLKCJZN	book	2013	Stallings, William			Cryptography and Network Security: Principles and Practice	No duplicated	Fail						0-13-335469-5								#N/A			2013	2020-06-21 23:32:00	2020-06-21 23:32:00													Prentice Hall Press	USA
NOT	ACM	SHUU5SQC	book	2010	Stallings, William			Cryptography and Network Security: Principles and Practice	Duplicated	Fail						0-13-609704-9								#N/A			2010	2020-06-21 23:32:00	2020-06-21 23:32:00													Prentice Hall Press	USA
NOT	ScienceDirect	RHI9C55B	journalArticle	2015	Webster, Lynn R.; Grabois, Martin			Current Regulations Related to Opioid Prescribing	No duplicated	Fail					PM&R		19341482	Q2			journal		https://doi.org/10.1016/j.pmrj.2015.08.011	#N/A	http://www.sciencedirect.com/science/article/pii/S1934148215009727	It is the responsibility of medical professionals to do all that is possible to safely alleviate pain. Opioids are frequently prescribed for pain but are associated with the potential for misuse, addiction, diversion, and overdose mortality, and thus they are strictly regulated. To adhere to legitimate practice standards, physicians and other health care providers who prescribe opioids for pain, …	2015	2020-03-07 04:45:00	2020-03-07 04:45:00		S236 - S247		11, Supplement	7
R9	SCOPUS	X58BASJR	journalArticle	2019	Timofeyev, Y.; Busalaeva, T.	Russian Federation	Eastern Europe	Current trends in insurance fraud in Russia: evidence from a survey of industry experts	No duplicated	OK Elegibility	Select			[57]	Security Journal		9551662	Q1	United Kingdom	Western Europe	journal		10.1057/s41284-019-00209-2	10.1057/s41284-019-00209-2	https://www.scopus.com/inward/record.uri?eid=2-s2.0-85074338957&doi=10.1057%2fs41284-019-00209-2&partnerID=40&md5=c198e16f85097dbd6c2b5675f0d09db5	This study aims to explore the current trends in fraud prevention in the insurance industry in Russia. Survey responses from 20 experts and professionals of the leading insurance companies in Moscow were collected. More than a half of them are former police officers who work at security or investigation departments. Survey data analysis was employed. According to the experts’ opinion, existing ga…	2019	##########	##########															English
R20	WoS	95Q5W3V2	journalArticle	2014	Feczak, Szabolcs; Hossain, Liaquat; Carlsson, Sven			Complex adaptive information flow and search transfer analysis	Duplicated	OK					KNOWLEDGE MANAGEMENT RESEARCH & PRACTICE		1477-8238	Q2			Journal		10.1057/kmrp.2012.47	#N/A	https://www.tandfonline.com/doi/full/10.1057/kmrp.2012.47	Studying information flow between node clusters can be conceptualised as an important challenge for the knowledge management research and practice community. We are confronted with issues related to establishing links between nodes and/or clusters during the process of information flow and search transfer in large distributed networks. In the case of missing socio-technical links, social networks…	2014-02	2020-08-26 04:46:15	2020-08-26 04:46:15		29-35		1	12										English
NOT	SCOPUS	T4L3DMQW	journalArticle	2013	Tseng, L.-M.; Su, W.-P.			Customer orientation, social consensus and insurance salespeople's tolerance of customer insurance frauds	No duplicated	Fail					International Journal of Bank Marketing		2652323	Q2			journal		10.1108/02652321311292047	#N/A	https://www.scopus.com/inward/record.uri?eid=2-s2.0-84873048626&doi=10.1108%2f02652321311292047&partnerID=40&md5=c9f51ec46a46868190ab2d5aeaf32662	Purpose: The idea of customer orientation is widely recognized by service people. However, there has been a lack of investigation into how the recognition of customer orientation may affect the service people's attitudes toward customer misconducts. As a result, our knowledge about the potential impacts of customer orientation philosophy on the ethical decisions made by service people could be in…	2013	##########	##########		38-55		1	31										English
NOT	Springer Link	RTB9SSMU	journalArticle	2018	Blocher, Joseph			Constitutional Implications of Firearm Restrictions for Veterans with Fiduciaries	No duplicated	Fail					Administration and Policy in Mental Health and Mental Health Services Research		0894-587X, 1573-3289						10.1007/s10488-018-0883-9	#N/A	http://link.springer.com/10.1007/s10488-018-0883-9		2018-07	2020-08-10 05:08:02	2020-08-10 05:08:02	2020-08-10 05:08:02	684-686		4	45		Adm Policy Ment Health								en					DOI.org (Crossref)
NOT	SCOPUS	ACBX6BSK	journalArticle	2008	Lesch, W.C.; Byars, B.			Consumer insurance fraud in the US propertycasualty industry	No duplicated	Fail					Journal of Financial Crime		13590790	Q2			journal		10.1108/13590790810907245	#N/A	https://www.scopus.com/inward/record.uri?eid=2-s2.0-84992933331&doi=10.1108%2f13590790810907245&partnerID=40&md5=d0dc3e10ef6bf8045a45a639dc54968b	Purpose The purpose of this paper is to review the management of consumer insurance fraud in the US propertycasualty market, attending to definition, prevalence, insurer and regulatory responses, and outcomes. A social marketing campaign is offered as a partial, longterm solution. Design/methodology/approach This paper explicates the difficulties associated with defining and measuring consumer …	2008	##########	##########		411-431		4	15										English
NOT	ACM	ERN82XHJ	journalArticle	2013	Agwu, Edwin			Cyber Criminals on the Internet Super Highways: A Technical Investigation of Different Shades and Colours within the Nigerian Cyber Space	No duplicated	Fail					Int. J. Online Mark.		21561753						10.4018/ijom.2013040104	#N/A	https://doi.org/10.4018/ijom.2013040104		2013-04	2020-06-21 23:31:00	2020-06-21 23:31:00		56–74		2	3
NOT	ScienceDirect	MXU3TCD9	journalArticle	2019	Titus, Mary; Shi, Lizheng			Containing the rising cost of insulin: select policy recommendations	No duplicated	Fail					Global Health Journal		24146447				#N/A		https://doi.org/10.1016/j.glohj.2019.11.001	#N/A	http://www.sciencedirect.com/science/article/pii/S2414644719302672	Diabetes is a chronic disease that affects over 30 million people in the United States. Of these, approximately 7.4 million use one or more formulations of insulin to manage their condition. There is a significant financial burden on diabetic individuals, as the price of insulin keeps increasing each year. Such consistent and drastic increases in the price of insulin are due to the complexities i…	2019	2020-03-07 04:45:00	2020-03-07 04:45:00		84 - 88		4	3
NOT	Springer Link	3EA3IWXE	journalArticle	2020	Lagopoulos, Athanasios; Tsoumakas, Grigorios			Content-aware web robot detection	No duplicated	Fail					Applied Intelligence		0924-669X, 1573-7497						10.1007/s10489-020-01754-9	#N/A	http://link.springer.com/10.1007/s10489-020-01754-9		2020-07-07	2020-08-10 05:15:57	2020-08-10 05:15:57	2020-08-10 05:15:57						Appl Intell								en					DOI.org (Crossref)
NOT	Econopaper	5AHRPQIK	journalArticle	2006	Hardon, Anita			Contesting contraceptive innovation–Reinventing the script	No duplicated	Fail					Social Science &amp; Medicine		2779536	Q1			journal			#N/A	https://EconPapers.repec.org/RePEc:eee:socmed:v:62:y:2006:i:3:p:614-627	The article describes how the merging of Southern and Northern women's health groups resulted in a powerful transnational movement, with a collective oppositional identity based on shared solidarity in campaigns for reproductive rights and against state coercion in reproductive matters. It focuses on the ways in which the movement framed issues of rights and safety and pointed to the possible abu…	2006	2020-06-24 17:01:00	2020-06-24 17:01:00		614-627		3	62
NOT	SCOPUS	KCSQKLMF	journalArticle	2018	von Bieberstein, F.; Schiller, J.			Contract design and insurance fraud: an experimental investigation	No duplicated	Fail					Review of Managerial Science		18636683	Q1			journal		10.1007/s11846-017-0228-1	#N/A	https://www.scopus.com/inward/record.uri?eid=2-s2.0-85012146297&doi=10.1007%2fs11846-017-0228-1&partnerID=40&md5=1700e48f639b84a8112062ed369896d6	This paper experimentally examines the impact of contract design on insurance fraud. We test how fraud behavior varies for insurance contracts with full coverage, a straight deductible or claim-dependent premiums (bonus-malus contracts), in a setup where rational and selfish individuals have an incentive to always claim the maximum possible indemnity. We find a substantial impact of contractual a…	2018	##########	##########		711-736		3	12										English
NOT	ACM	T4DWZMAV	conferencePaper	2006	Payton, Anne M.			Data Security Breach: Seeking a Prescription for Adequate Remedy	No duplicated	Fail					Proceedings of the 3rd Annual Conference on Information Security Curriculum Development	1-59593-437-5							10.1145/1231047.1231084	#N/A	https://doi.org/10.1145/1231047.1231084		2006	2020-06-21 23:30:00	2020-06-21 23:30:00		162–167							InfoSecCD ’06				Association for Computing Machinery	New York, NY, USA
NOT	Econopaper	CPG355KU	journalArticle	2020	Park, Sungkwol; Goodwin, Barry; Zheng, Xiaoyong; Rejesus, Roderick			Contract elements, growing conditions, and anomalous claims behaviour in U.S. crop insurance	No duplicated	Fail					The Geneva Papers on Risk and Insurance - Issues and Practice		10185895	Q2			journal			#N/A	https://EconPapers.repec.org/RePEc:pal:gpprii:v:45:y:2020:i:1:d:10.1057_s41288-019-00143-9	Abstract We investigate contract elements and growing conditions associated with anomalous claims behaviour in the U.S. Federal Crop Insurance Program. In this study the measure of “anomalous claims behaviour” is based on the number of producers (in a county) placed on the “Spot Check List” (SCL)—a list generated from government compliance efforts that aim to detect and deter fraud, waste, and ab…	2020	2020-06-24 16:41:00	2020-06-24 16:41:00		157-183		1	45
NOT	SCOPUS	X7NZ5ISC	journalArticle	2019	Baker, S.; Lauffer, K.A.			DC-Based Religious and Secular Media Coverage of the District’s Death with Dignity Act	No duplicated	Fail					Journal of Media and Religion		15348423	Q1			journal		10.1080/15348423.2019.1678944	#N/A	https://www.scopus.com/inward/record.uri?eid=2-s2.0-85075604639&doi=10.1080%2f15348423.2019.1678944&partnerID=40&md5=8fbf4ae9e7a3179ebb43c1cf326375fe	In 2016, the District of Columbia passed the Death with Dignity Act, allowing physicians to prescribe a lethal dose of medicine to terminally ill patients. A framing analysis of religious and secular media coverage of the passing of the medical aid-in-dying bill was conducted. Four frames were found in the coverage: Preserving Rights, Culture War, Potential for Abuse, and Good Death vs. Bad Death…	2019	##########	##########		75-84		3	18										English
NOT	SCOPUS	C963EI6J	journalArticle	2008	Szasz, T.			Debunking antipsychiatry: Laing, law, and largactil	No duplicated	Fail					Current Psychology		10461310	Q2			journal		10.1007/s12144-008-9024-z	#N/A	https://www.scopus.com/inward/record.uri?eid=2-s2.0-43449113237&doi=10.1007%2fs12144-008-9024-z&partnerID=40&md5=c71e3040fb6d032b2d922c507b024ac2	The term "psychiatry" refers to two radically different ideas and practices: curing-healing "souls" and coercing-controlling persons. It is important that critics of psychiatry clarify whether they object to the former or the latter or both, and why. Because I believe coerced psychiatric relations are like coerced labor relations called "slavery," and like coerced sexual relations called "rape," …	2008	##########	##########		79-101		2	27										English
NOT	SCOPUS	8TUKM58F	journalArticle	2020	Park, Sungkwol; Goodwin, Barry; Zheng, Xiaoyong; Rejesus, Roderick			Contract elements, growing conditions, and anomalous claims behaviour in U.S. crop insurance	Duplicated	Fail					Geneva Papers on Risk and Insurance: Issues and Practice		10185895	Q2			journal		10.1057/s41288-019-00143-9	#N/A	https://www.scopus.com/inward/record.uri?eid=2-s2.0-85071438830&doi=10.1057%2fs41288-019-00143-9&partnerID=40&md5=1654326e40a005ef9e8de2f535dd4799	We investigate contract elements and growing conditions associated with anomalous claims behaviour in the U.S. Federal Crop Insurance Program. In this study the measure of “anomalous claims behaviour” is based on the number of producers (in a county) placed on the “Spot Check List” (SCL)—a list generated from government compliance efforts that aim to detect and deter fraud, waste, and abuse in th…	2020	##########	##########		157-183		1	45										English
NOT	Springer Link	JFB88IVC	journalArticle	2016	Hansen, Solveig Lena; Wöhlke, Sabine			Contrasting Medical Technology with Deprivation and Social Vulnerability. Lessons for the Ethical Debate on Cloning and Organ Transplantation Through the Film Never Let Me Go (2010)	No duplicated	Fail					NanoEthics		1871-4757, 1871-4765						10.1007/s11569-016-0275-0	#N/A	http://link.springer.com/10.1007/s11569-016-0275-0		2016-12	2020-08-10 05:13:51	2020-08-10 05:13:51	2020-08-10 05:13:51	245-256		3	10		Nanoethics								en					DOI.org (Crossref)
NOT	Springer Link	RR94T5AU	journalArticle	2019	Altomare, Donato F.			Defining authorship in the era of big data collection and its consequences on the academic career	No duplicated	Fail					International Journal of Colorectal Disease		0179-1958, 1432-1262						10.1007/s00384-019-03287-1	#N/A	http://link.springer.com/10.1007/s00384-019-03287-1		2019-05	2020-08-10 05:17:24	2020-08-10 05:17:24	2020-08-10 05:17:24	939-940		5	34		Int J Colorectal Dis								en					DOI.org (Crossref)
NOT	Econopaper	KVHVVBNM	journalArticle	2017	Depken, Craig; Stephenson, E. Frank			Copper Theft in the United States	No duplicated	Fail					The American Economist		0				#N/A			#N/A	https://EconPapers.repec.org/RePEc:sae:amerec:v:62:y:2017:i:1:p:66-76	Using monthly data for three proxies of copper theft, this article uses multivariate regression models to examine the relationship between copper prices and copper theft in the United States from 2006 through mid-2013. The findings indicate that copper thefts, as proxied by insurance claims for copper theft, newspaper articles in LexisNexis mentioning copper theft, and Google searches, are positi…	2017	2020-06-24 16:49:00	2020-06-24 16:49:00		66-76		1	62
NOT	SCOPUS	XW7ANRN3	journalArticle	2016	Mahmood, T.; Nawaz, T.; Irtaza, A.; Ashraf, R.; Shah, M.; Mahmood, M.T.			Copy-Move Forgery Detection Technique for Forensic Analysis in Digital Images	No duplicated	Fail					Mathematical Problems in Engineering		1024123X	Q2			journal		10.1155/2016/8713202	#N/A	https://www.scopus.com/inward/record.uri?eid=2-s2.0-84975257963&doi=10.1155%2f2016%2f8713202&partnerID=40&md5=be4ad9fb8593b1f61be38ef4cfbdb3a0	Due to the powerful image editing tools images are open to several manipulations; therefore, their authenticity is becoming questionable especially when images have influential power, for example, in a court of law, news reports, and insurance claims. Image forensic techniques determine the integrity of images by applying various high-tech mechanisms developed in the literature. In this paper, th…	2016	##########	##########					2016										English
NOT	ACM	8A7S4RIX	journalArticle	2011	Döscher, Thorsten; Friedl, Gunther			Corporate Governance, Stakeholder Power, and Executive Compensation	No duplicated	Fail					OR Spectr.		1716468	Q1					10.1007/s00291-010-0218-z	#N/A	https://doi.org/10.1007/s00291-010-0218-z		2011-04	2020-06-21 23:34:00	2020-06-21 23:34:00		309–331		2	33
NOT	SCOPUS	AXSE635L	journalArticle	2009	Messer, C.M.; Shriver, T.E.			Corporate responses to claims of environmental misconduct: The case of Phelps Dodge and Blackwell, Oklahoma	No duplicated	Fail					Deviant Behavior		1639625	Q1			journal		10.1080/01639620802589814	#N/A	https://www.scopus.com/inward/record.uri?eid=2-s2.0-70349469597&doi=10.1080%2f01639620802589814&partnerID=40&md5=a7bb63137fae606172500802130469e2	Drawing from fieldwork and thematic content analysis, we examine corporate responses to allegations of environmental misconduct surrounding a decommissioned zinc smelter plant in Blackwell, Oklahoma. Environmental grievances center on health effects associated with exposures to lead, cadmium, and arsenic and local activists charge the responsible company, Phelps Dodge, with pandering to local cit…	2009	##########	##########		647-668		7	30										English
NOT	Springer Link	G34VH5WW	journalArticle	2012	Neville, Jennifer; Gallagher, Brian; Eliassi-Rad, Tina; Wang, Tao			Correcting evaluation bias of relational classifiers with network cross validation	No duplicated	Fail					Knowledge and Information Systems		0219-1377, 0219-3116						10.1007/s10115-010-0373-1	#N/A	http://link.springer.com/10.1007/s10115-010-0373-1		2012-01	2020-08-10 05:11:05	2020-08-10 05:11:05	2020-08-10 05:11:05	31-55		1	30		Knowl Inf Syst								en					DOI.org (Crossref)
NOT	ACM	F7AVVDMB	conferencePaper	2014	Michalak, Sarah E.; Rust, William N.; Daly, John T.; DuBois, Andrew J.; DuBois, David H.			Correctness Field Testing of Production and Decommissioned High Performance Computing Platforms at Los Alamos National Laboratory	No duplicated	Fail					Proceedings of the International Conference for High Performance Computing, Networking, Storage and Analysis	978-1-4799-5500-8							10.1109/SC.2014.55	#N/A	https://doi.org/10.1109/SC.2014.55		2014	2020-06-21 23:31:00	2020-06-21 23:31:00		609–619							SC ’14				IEEE Press
NOT	Springer Link	GXV4RWY3	journalArticle	2016	Aleixandre-Benavent, Rafael; Moreno-Solano, Luz María; Ferrer Sapena, Antonia; Pérez, Enrique Alfonso Sánchez			Correlation between impact factor and public availability of published research data in Information Science and Library Science journals	No duplicated	Fail					Scientometrics		0138-9130, 1588-2861						10.1007/s11192-016-1868-7	#N/A	http://link.springer.com/10.1007/s11192-016-1868-7		2016-04	2020-08-10 05:12:09	2020-08-10 05:12:09	2020-08-10 05:12:09	2013-01-01		1	107		Scientometrics								en					DOI.org (Crossref)
NOT	Econopaper	WXLBATW2	journalArticle	2013	Olimpieva, Irina; Pachenkov, Oleg			Corrupt Intermediaries in Post-Socialist Russia: Mutations of Economic Institutions	No duplicated	Fail					Europe-Asia Studies	14653427	9668136	Q1			journal			#N/A	https://EconPapers.repec.org/RePEc:taf:ceasxx:v:65:y:2013:i:7:p:1364-1376	Using the example of intermediaries in businessâ€“state relations, this essay addresses the evolution of corruption in Russia which has been facilitated by the introduction of a neoliberal system of market relations. Based on empirical studies of small and medium-sized enterprises in Russia, the essay demonstrates how intermediaries (which are also present in Western market economies and serve th…	2013	2020-06-24 17:05:00	2020-06-24 17:05:00		1364-1376		7	65
NOT	SCOPUS	VHWEHFEJ	journalArticle	2013	Olimpieva, Irina; Pachenkov, Oleg			Corrupt Intermediaries in Post-Socialist Russia: Mutations of Economic Institutions	Duplicated	Fail					Europe - Asia Studies		9668136	Q1			journal		10.1080/09668136.2013.822705	#N/A	https://www.scopus.com/inward/record.uri?eid=2-s2.0-84887859647&doi=10.1080%2f09668136.2013.822705&partnerID=40&md5=e48c87bcd4690253096a786f0486447d	Using the example of intermediaries in business-state relations, this essay addresses the evolution of corruption in Russia which has been facilitated by the introduction of a neoliberal system of market relations. Based on empirical studies of small and medium-sized enterprises in Russia, the essay demonstrates how intermediaries (which are also present in Western market economies and serve the …	2013	##########	##########		1364-1376		7	65										English
NOT	Springer Link	J8UR2E2Q	journalArticle	2020	Zheng, Weijie; Zhao, Hong			Cost-sensitive hierarchical classification for imbalance classes	No duplicated	Fail					Applied Intelligence		0924-669X, 1573-7497						10.1007/s10489-019-01624-z	#N/A	http://link.springer.com/10.1007/s10489-019-01624-z		2020-08	2020-08-10 05:16:36	2020-08-10 05:16:36	2020-08-10 05:16:36	2328-2338		8	50		Appl Intell								en					DOI.org (Crossref)
NOT	Springer Link	8HGL7HNC	journalArticle	2019	Budhiraja, Amar; Ralla, Akhil; Reddy, P. Krishna			Coverage pattern based framework to improve search engine advertising	No duplicated	Fail					International Journal of Data Science and Analytics		2364-415X, 2364-4168						10.1007/s41060-018-0165-3	#N/A	http://link.springer.com/10.1007/s41060-018-0165-3		2019-09	2020-08-10 05:17:25	2020-08-10 05:17:25	2020-08-10 05:17:25	199-211		2	8		Int J Data Sci Anal								en					DOI.org (Crossref)
NOT	ScienceDirect	M54TKS84	journalArticle	2019	Eenmaa-Dimitrieva, Helen; Schmidt-Kessen, Maria José			Creating markets in no-trust environments: The law and economics of smart contracts	No duplicated	Fail					Computer Law & Security Review		2673649	Q1			journal		https://doi.org/10.1016/j.clsr.2018.09.003	#N/A	http://www.sciencedirect.com/science/article/pii/S0267364918303558	Smart contracts, self-executing agreements based on blockchain technology, have the capacity to create trust in what we term no-trust contracting environments. We argue that using them in such environments is the path to unleash the full potential of smart contracts. Compared to the contract enforcement mechanisms characterized by traditional contract law or relational contracts, smart contracts …	2019	2020-03-07 04:46:00	2020-03-07 04:46:00		69 - 88		1	35
NOT	Springer Link	F94X2WVR	journalArticle	2015	Kounadi, Ourania; Bowers, Kate; Leitner, Michael			Crime Mapping On-line: Public Perception of Privacy Issues	No duplicated	Fail					European Journal on Criminal Policy and Research		0928-1371, 1572-9869						10.1007/s10610-014-9248-4	#N/A	http://link.springer.com/10.1007/s10610-014-9248-4		2015-03	2020-08-10 05:16:07	2020-08-10 05:16:07	2020-08-10 05:16:07	167-190		1	21		Eur J Crim Policy Res	Crime Mapping On-line							en					DOI.org (Crossref)
NOT	ACM	THMQVIZE	journalArticle	2016	Lu, Siqi; Zhao, Jinhua; Cheng, Qingfeng			Cryptanalysis and Improvement of an Efficient Authenticated Key Exchange Protocol with Tight Security Reduction	No duplicated	Fail					Int. J. Commun. Syst.		10745351						10.1002/dac.2899	#N/A	https://doi.org/10.1002/dac.2899		2016-02	2020-06-21 23:30:00	2020-06-21 23:30:00		567–578		3	29
NOT	ACM	EJNEKL8P	journalArticle	2017	Amin, Ruhul; Maitra, Tanmoy; Giri, Debasis; Srivastava, P. D.			Cryptanalysis and Improvement of an RSA Based Remote User Authentication Scheme Using Smart Card	No duplicated	Fail					Wirel. Pers. Commun.		9296212						10.1007/s11277-017-4408-8	#N/A	https://doi.org/10.1007/s11277-017-4408-8		2017-10	2020-06-21 23:33:00	2020-06-21 23:33:00		4629–4659		3	96
NOT	SCOPUS	5F7EQS8Z	journalArticle	2010	Escartín, J.; Rodríguez-Carballeira, Á.; Gómez-Benito, J.; Zapf, D.			Development and validation of the workplace bullying scale EAPA-T	No duplicated	Fail					International Journal of Clinical and Health Psychology		16972600	Q1			journal			#N/A	https://www.scopus.com/inward/record.uri?eid=2-s2.0-77956750235&partnerID=40&md5=8e12a7f0be7f246b921c61f15c0479d4	This instrumental study describes the development and validation of a new measure of workplace bullying, entitled Escala de Abuso Psicológico Aplicado en el Lugar de Trabajo (EAPA-T). Participants included 85 members of numerous Spanish support associations for targets of bullying selected according to several criteria, such as being involved in legal claims and receiving psychological support. U…	2010	##########	##########		519-539		3	10										English
NOT	Springer Link	EMAWKEZK	journalArticle	2018	Etges, Ana Paula Beck da Silva; Grenon, Veronique; Lu, Ming; Cardoso, Ricardo Bertoglio; de Souza, Joana Siqueira; Kliemann Neto, Francisco José; Felix, Elaine Aparecida			Development of an enterprise risk inventory for healthcare	No duplicated	Fail					BMC Health Services Research		1472-6963						10.1186/s12913-018-3400-7	#N/A	https://bmchealthservres.biomedcentral.com/articles/10.1186/s12913-018-3400-7		2018-12	2020-08-10 05:04:45	2020-08-10 05:04:45	2020-08-10 05:04:45	578		1	18		BMC Health Serv Res								en					DOI.org (Crossref)
NOT	ACM	P887C2JG	conferencePaper	2008	Liu, Jie; Li, Jianhua			Cryptanalysis and Improvement on a Digital Signature Scheme without Using One-Way Hash and Message Redundancy	No duplicated	Fail					Proceedings of the 2008 International Conference on Information Security and Assurance (Isa 2008)	978-0-7695-3126-7							10.1109/ISA.2008.37	#N/A	https://doi.org/10.1109/ISA.2008.37		2008	2020-06-21 23:30:00	2020-06-21 23:30:00		266–269							ISA ’08				IEEE Computer Society	USA
NOT	ACM	CZRG9KEF	conferencePaper	2019	Ewald, Uwe			Digital Forensics vs. Due Process: Conflicting Standards or Complementary Approaches?	No duplicated	Fail					Proceedings of the Third Central European Cybersecurity Conference	978-1-4503-7296-1							10.1145/3360664.3362697	#N/A	https://doi.org/10.1145/3360664.3362697		2019	2020-06-21 23:34:00	2020-06-21 23:34:00									CECC 2019				Association for Computing Machinery	New York, NY, USA
NOT	ACM	SM5EEMZV	conferencePaper	2015	Banerjee, Subhasish; Dutta, Manash Pratim; Bhunia, Chandan Tilak			Cryptanalysis and Security Enhancement of an Efficient and Secure Dynamic ID Based Remote User Authentication Scheme for Multi-Server Environments	No duplicated	Fail					Proceedings of the 2015 International Conference on Advanced Research in Computer Science Engineering & Technology (ICARCSET 2015)	978-1-4503-3441-9							10.1145/2743065.2743079	#N/A	https://doi.org/10.1145/2743065.2743079		2015	2020-06-21 23:33:00	2020-06-21 23:33:00									ICARCSET ’15				Association for Computing Machinery	New York, NY, USA
NOT	ACM	5BEM7QYJ	journalArticle	2019	Zhan, Yu; Wang, Baocang; Megias, David			Cryptanalysis of a Certificateless Aggregate Signature Scheme for Healthcare Wireless Sensor Network	No duplicated	Fail					Sec. and Commun. Netw.		19390114						10.1155/2019/6059834	#N/A	https://doi.org/10.1155/2019/6059834		2019-01	2020-06-21 23:30:00	2020-06-21 23:30:00					2019
NOT	ACM	N76HSXN9	journalArticle	2016	Shen, Han; Chen, Jianhua; Shen, Jian; He, Debiao			Cryptanalysis of a Certificateless Aggregate Signature Scheme with Efficient Verification	No duplicated	Fail					Sec. and Commun. Netw.		19390114						10.1002/sec.1480	#N/A	https://doi.org/10.1002/sec.1480		2016-09	2020-06-21 23:33:00	2020-06-21 23:33:00		2217–2221		13	9
NOT	ACM	4D28DH5T	journalArticle	2016	Sun, Da-Zhi; Zhong, Ji-Dong			Cryptanalysis of a Hash Based Mutual RFID Tag Authentication Protocol	No duplicated	Fail					Wirel. Pers. Commun.		9296212						10.1007/s11277-016-3513-4	#N/A	https://doi.org/10.1007/s11277-016-3513-4		2016-12	2020-06-21 23:31:00	2020-06-21 23:31:00		1085–1093		3	91
NOT	Springer Link	6JUG2Q5Y	journalArticle	2019	Parodi, Giuliana; Sciulli, Dario			Disability and Social Exclusion in Italian Households	No duplicated	Fail					Social Indicators Research		0303-8300, 1573-0921						10.1007/s11205-019-02068-1	#N/A	http://link.springer.com/10.1007/s11205-019-02068-1		2019-07	2020-08-10 05:16:11	2020-08-10 05:16:11	2020-08-10 05:16:11	767-784		2	144		Soc Indic Res								en					DOI.org (Crossref)
NOT	Springer Link	MHFNP2Z3	journalArticle	2014	Dare, Tim			Disagreement Over Vaccination Programmes: Deep Or Merely Complex and Why Does It Matter?	No duplicated	Fail					HEC Forum		0956-2737, 1572-8498						10.1007/s10730-013-9227-z	#N/A	http://link.springer.com/10.1007/s10730-013-9227-z		2014-03	2020-08-10 05:11:26	2020-08-10 05:11:26	2020-08-10 05:11:26	43-57		1	26		HEC Forum	Disagreement Over Vaccination Programmes							en					DOI.org (Crossref)
NOT	ACM	U5L3VSA3	conferencePaper	2008	Selvi, S. Sharmila Deva; Vivek, S. Sree; Karuturi, Naga Naresh; Gopalakrishnan, Ragavendran; Chandrasekaran, Pandu Rangan			Cryptanalysis of Bohio et al.’s ID-Based Broadcast Signcryption (IBBSC) Scheme for Wireless Ad-Hoc Networks	No duplicated	Fail					Proceedings of the 2008 Sixth Annual Conference on Privacy, Security and Trust	978-0-7695-3390-2							10.1109/PST.2008.29	#N/A	https://doi.org/10.1109/PST.2008.29		2008	2020-06-21 23:33:00	2020-06-21 23:33:00		109–120							PST ’08				IEEE Computer Society	USA
NOT	ACM	7FJ736F5	conferencePaper	2015	Sainik, Lavanya			Distributed Life Cycle Scheduling for Cascaded Data Processing	No duplicated	Fail					Proceedings of the 2015 IEEE International Conference on Big Data (Big Data)	978-1-4799-9926-2							10.1109/BigData.2015.7364063	#N/A	https://doi.org/10.1109/BigData.2015.7364063		2015	2020-06-21 23:30:00	2020-06-21 23:30:00		2637–2643							BIG DATA ’15				IEEE Computer Society	USA
NOT	ACM	G6STBPPE	journalArticle	2014	Safkhani, Masoumeh; Peris-Lopez, Pedro; Hernandez-Castro, Julio Cesar; Bagheri, Nasour			Cryptanalysis of the Cho et al. Protocol: A Hash-Based RFID Tag Mutual Authentication Protocol	No duplicated	Fail					J. Comput. Appl. Math.		3770427	Q2					10.1016/j.cam.2013.09.073	#N/A	https://doi.org/10.1016/j.cam.2013.09.073		2014-03	2020-06-21 23:32:00	2020-06-21 23:32:00		571–577			259
NOT	Springer Link	63DFURRH	journalArticle	2016	Baltzly, Dirk			Divine Immutability for Henotheists	No duplicated	Fail					Sophia		0038-1527, 1873-930X						10.1007/s11841-015-0472-2	#N/A	http://link.springer.com/10.1007/s11841-015-0472-2		2016-06	2020-08-10 05:13:09	2020-08-10 05:13:09	2020-08-10 05:13:09	129-143		2	55		SOPHIA								en					DOI.org (Crossref)
NOT	ACM	YIBV88X7	book	2011				DMMH ’11: Proceedings of the 2011 Workshop on Data Mining for Medicine and Healthcare	No duplicated	Fail						978-1-4503-0843-4								#N/A			2011	2020-06-21 23:28:00	2020-06-21 23:28:00													Association for Computing Machinery	New York, NY, USA
NOT	Springer Link	KCCRXVGL	journalArticle	2018	Maas, Karen			Do Corporate Social Performance Targets in Executive Compensation Contribute to Corporate Social Performance?	No duplicated	Fail					Journal of Business Ethics		0167-4544, 1573-0697						10.1007/s10551-015-2975-8	#N/A	http://link.springer.com/10.1007/s10551-015-2975-8		2018-03	2020-08-10 05:14:13	2020-08-10 05:14:13	2020-08-10 05:14:13	573-585		3	148		J Bus Ethics								en					DOI.org (Crossref)
NOT	ACM	Z7TZJIXD	conferencePaper	2008	Bettale, Luk; Faugère, Jean-Charles; Perret, Ludovic			Cryptanalysis of the TRMS Signature Scheme of PKC’05	No duplicated	Fail					Proceedings of the Cryptology in Africa 1st International Conference on Progress in Cryptology	3-540-68159-0								#N/A			2008	2020-06-21 23:31:00	2020-06-21 23:31:00		143–155							AFRICACRYPT’08				Springer-Verlag	Berlin, Heidelberg
NOT	ScienceDirect	HFJVZWLM	journalArticle	2015	Sloot, B. [van der			Do privacy and data protection rules apply to legal persons and should they? A proposal for a two-tiered system	No duplicated	Fail					Computer Law & Security Review		2673649	Q1			journal		https://doi.org/10.1016/j.clsr.2014.11.002	#N/A	http://www.sciencedirect.com/science/article/pii/S0267364914001812	Privacy and data protection rules are usually said to protect the individual against intrusive governments and nosy companies. These rights guarantee the individual's freedom, personal autonomy and human dignity, among others. More and more, however, legal persons are also allowed to invoke the rights to privacy and data protection. Prima facie, it seems difficult to reconcile this trend with the…	2015	2020-03-07 04:46:00	2020-03-07 04:46:00		26 - 45		1	31
NOT	Springer Link	CFN349I4	journalArticle	2014	DuBois, James M; Kraus, Elena M; Gursahani, Kamal; Mikulec, Anthony; Bakanas, Erin			Curricular priorities for business ethics in medical practice and research: recommendations from Delphi consensus panels	No duplicated	Fail					BMC Medical Education		1472-6920						10.1186/1472-6920-14-235	#N/A	https://bmcmededuc.biomedcentral.com/articles/10.1186/1472-6920-14-235		2014-12	2020-08-10 05:08:41	2020-08-10 05:08:41	2020-08-10 05:08:40	235		1	14		BMC Med Educ	Curricular priorities for business ethics in medical practice and research							en					DOI.org (Crossref)
NOT	Econopaper	TLRTNARC	journalArticle	2014	Tseng, Lu-Ming; Kuo, Chia-Lin			Customers’ attitudes toward insurance frauds: an application of Adams’ equity theory	No duplicated	Fail					International Journal of Social Economics		3068293	Q2			journal			#N/A	https://EconPapers.repec.org/RePEc:eme:ijsepp:v:41:y:2014:i:11:p:1038-1054	Purpose - – Although research on insurance frauds has found that deductible amount influences customers’ attitudes toward insurance frauds, very little work has further investigated the roles of deductible-premium ratios and insurance experiences. Building on the foundations of Adams' equity theory, the authors examined the impact of the deductible-premium ratios on customers' attitudes toward in…	2014	2020-06-24 16:50:00	2020-06-24 16:50:00		1038-1054		11	41
NOT	SCOPUS	EWLR7XJF	journalArticle	2019	O’Shea, S.C.			Cutting my dick off	No duplicated	Fail					Culture and Organization		14759551	Q1			journal		10.1080/14759551.2019.1608203	#N/A	https://www.scopus.com/inward/record.uri?eid=2-s2.0-85065256126&doi=10.1080%2f14759551.2019.1608203&partnerID=40&md5=7b99af91cdef1ee507a5eec4af79ef7b	This essay considers how transgender and non-conforming people and their bodies are medically organised in society by surgery. The surgical normalisation of these bodies is not however enough for some in society. ‘Once a man, always a man’ claim those who oppose and abuse TGNC people and the UK daily press, radio and TV routinely encourage and facilitate this abuse. This essay focuses on themes o…	2019	##########	##########		272-283		4	25										English
NOT	ACM	DRDSQW7M	book	2017	Paniagua, William			Document Security Protecting Physical and Electronic Content	No duplicated	Fail						1-976002-44-3								#N/A			2017	2020-06-21 23:31:00	2020-06-21 23:31:00													CreateSpace Independent Publishing Platform	North Charleston, SC, USA
NOT	ACM	R664R4XX	book	2017	Daniels, Andrew			Dropshipping: Complete Guide to Start Your Six-Figure Dropshipping Business NOW! How to Find Profitable Niches and Make Passive Income with Shopify, Amazon FBA, Ebay, Retail Arbitrage	No duplicated	Fail						1-5424-9346-3								#N/A			2017	2020-06-21 23:34:00	2020-06-21 23:34:00													CreateSpace Independent Publishing Platform	North Charleston, SC, USA
NOT	Econopaper	9STVHXEG	journalArticle	2017	Amani, Farzaneh A.; Fadlalla, Adam M.			Data mining applications in accounting: A review of the literature and organizing framework	No duplicated	Fail					International Journal of Accounting Information Systems		14670895	Q2			journal			#N/A	https://EconPapers.repec.org/RePEc:eee:ijoais:v:24:y:2017:i:c:p:32-58	This paper explores the applications of data mining techniques in accounting and proposes an organizing framework for these applications. A large body of literature reported on specific uses of the important data mining paradigm in accounting, but research that takes a holistic view of these uses is lacking. To organize the literature on the applications of data mining in accounting, we create a …	2017	2020-06-24 17:06:00	2020-06-24 17:06:00		32-58		C	24
NOT	ScienceDirect	V3429V9A	journalArticle	2014	Osborne, Jean Marie			Durable Medical Equipment Ruling: Impact on Nurse Practitioner Role	No duplicated	Fail					The Journal for Nurse Practitioners		15554155	Q2			journal		https://doi.org/10.1016/j.nurpra.2014.02.009	#N/A	http://www.sciencedirect.com/science/article/pii/S1555415514001111	In an effort to generate billions of dollars in federal savings, the Patient Protection and Affordable Care Act, also known as the Affordable Care Act, signed into law provisions that will fight against monetary waste, fraud, and abuse perpetrated against the Centers for Medicare and Medicaid Services yearly. According to Section 6407 of the Affordable Care Act, nurse practitioners will not be al…	2014	2020-03-07 04:45:00	2020-03-07 04:45:00		344 - 351		5	10
NOT	MedLine	MTZL8XY3	journalArticle	2012	Yoo, Illhoi; Alafaireet, Patricia; Marinov, Miroslav; Pena-Hernandez, Keila; Gopidi, Rajitha; Chang, Jia-Fu; Hua, Lei			Data Mining in Healthcare and Biomedicine: A Survey of the Literature	No duplicated	Rev. Sist					Journal of Medical Systems		0148-5598	Q2			70		10.1007/s10916-011-9710-5	#N/A		As a new concept that emerged in the middle of 1990's, data mining can help researchers gain both novel and deep insights and can facilitate unprecedented understanding of large biomedical datasets. Data mining can uncover new biomedical and healthcare knowledge for clinical and administrative decision making as well as generate scientific hypotheses from large experimental data, clinical databas…	2012-08	2020-08-23 02:56:17	2020-08-23 02:56:17		2431-2448		4	36		J Med Syst	Data mining in healthcare and biomedicine							eng					PubMed
NOT	WoS	JWJU29FJ	journalArticle	2012	Yoo, Illhoi; Alafaireet, Patricia; Marinov, Miroslav; Pena-Hernandez, Keila; Gopidi, Rajitha; Chang, Jia-Fu; Hua, Lei			Data Mining in Healthcare and Biomedicine: A Survey of the Literature	Duplicated	Rev. Sist					JOURNAL OF MEDICAL SYSTEMS		0148-5598						10.1007/s10916-011-9710-5	#N/A		As a new concept that emerged in the middle of 1990's, data mining can help researchers gain both novel and deep insights and can facilitate unprecedented understanding of large biomedical datasets. Data mining can uncover new biomedical and healthcare knowledge for clinical and administrative decision making as well as generate scientific hypotheses from large experimental data, clinical databas…	2012-08	2020-08-26 04:46:15	2020-08-26 04:46:15		2431-2448		4	36										English
NOT	ACM	Y9SXLB6K	conferencePaper	2017	Elbattah, Mahmoud; Molloy, Owen			Data-Driven Patient Segmentation Using K-Means Clustering: The Case of Hip Fracture Care in Ireland	No duplicated	Fail					Proceedings of the Australasian Computer Science Week Multiconference	978-1-4503-4768-6							10.1145/3014812.3014874	#N/A	https://doi.org/10.1145/3014812.3014874		2017	2020-06-21 23:30:00	2020-06-21 23:30:00									ACSW ’17				Association for Computing Machinery	New York, NY, USA
NOT	WoS	ZJ3JVPP8	journalArticle	2019	Sowah, Robert A.; Kuuboore, Marcellinus; Ofoli, Abdul; Kwofie, Samuel; Asiedu, Louis; Koumadi, Koudjo M.; Apeadu, Kwaku O.			Decision Support System (DSS) for Fraud Detection in Health Insurance Claims Using Genetic Support Vector Machines (GSVMs)	No duplicated	Fail					JOURNAL OF ENGINEERING		2314-4912						10.1155/2019/1432597	#N/A		Fraud in health insurance claims has become a significant problem whose rampant growth has deeply affected the global delivery of health services. In addition to financial losses incurred, patients who genuinely need medical care suffer because service providers are not paid on time as a result of delays in the manual vetting of their claims and are therefore unwilling to continue offering their …	2019-09-02	2020-08-26 04:46:12	2020-08-26 04:46:12					2019										English
NOT	Springer Link	IH2XX3XN	journalArticle	2020	Jamshed, Aatif; Mallick, Bhawna; Kumar, Pramod			Deep learning-based sequential pattern mining for progressive database	No duplicated	Fail					Soft Computing		1432-7643, 1433-7479						10.1007/s00500-020-05015-2	#N/A	http://link.springer.com/10.1007/s00500-020-05015-2		2020-05-13	2020-08-10 05:16:50	2020-08-10 05:16:50	2020-08-10 05:16:50						Soft Comput								en					DOI.org (Crossref)
NOT	Springer Link	CI2FDIGW	journalArticle	2020	Xia, Huosong; Wei, Xiang; An, Wuyue; Zhang, Zuopeng Justin; Sun, Zelin			Design of electronic-commerce recommendation systems based on outlier mining	No duplicated	Fail					Electronic Markets		1019-6781, 1422-8890						10.1007/s12525-020-00435-2	#N/A	http://link.springer.com/10.1007/s12525-020-00435-2		2020-08-06	2020-08-10 05:07:43	2020-08-10 05:07:43	2020-08-10 05:07:43						Electron Markets								en					DOI.org (Crossref)
NOT	ACM	8VIABJD2	journalArticle	2009	Hilas, Constantinos S.			Designing an Expert System for Fraud Detection in Private Telecommunications Networks	No duplicated	Fail					Expert Syst. Appl.		9574174	Q1					10.1016/j.eswa.2009.03.031	#N/A	https://doi.org/10.1016/j.eswa.2009.03.031		2009-11	2020-06-21 23:30:00	2020-06-21 23:30:00		11559–11569		9	36
NOT	ACM	NL2LWZQE	conferencePaper	2011	Wang, Hao; Lin, Bill			Designing Efficient Codes for Synchronization Error Channels	No duplicated	Fail					Proceedings of the Nineteenth International Workshop on Quality of Service									#N/A			2011	2020-06-21 23:30:00	2020-06-21 23:30:00									IWQoS ’11				IEEE Press
R1	Springer Link	TDPY6IKL	journalArticle	2008	Liou, Fen-May; Tang, Ying-Chan; Chen, Jean-Yi			Detecting hospital fraud and claim abuse through diabetic outpatient services	Duplicated	OK	Select			[58]	Health Care Management Science		1386-9620, 1572-9389	Q1			Journal		10.1007/s10729-008-9054-y	10.1007/s10729-008-9054-y	http://link.springer.com/10.1007/s10729-008-9054-y		2008-12	2020-08-10 05:03:32	2020-08-10 05:03:32	2020-08-10 05:03:32	353-358		4	11		Health Care Manage Sci								en					DOI.org (Crossref)
R28	WoS	9NB9WHRJ	journalArticle	2008	Liou, Fen-May; Tang, Ying-Chan; Chen, Jean-Yi			Detecting hospital fraud and claim abuse through diabetic outpatient services	Duplicated	OK	Select			[58]	HEALTH CARE MANAGEMENT SCIENCE		1386-9620	Q1			Journal		10.1007/s10729-008-9054-y	10.1007/s10729-008-9054-y		Hospitals and health care providers tend to get involved in exaggerated and fraudulent medical claims initiated by national insurance schemes. The present study applies data mining techniques to detect fraudulent or abusive reporting by healthcare providers using their invoices for diabetic outpatient services. This research is pursued in the context of Taiwan's National Health Insurance system. …	2008-12	2020-08-26 04:46:16	2020-08-26 04:46:16		353-358		4	11										English
R8	WoS	XKSPBZIR	journalArticle	2018	Soleymani, Mohammad Haddad; Yaseri, Mehdi; Farzadfar, Farshad; Mohammadpour, Adel; Sharifi, Farshad; Kabir, Mohammad Javad			Detecting medical prescriptions suspected of fraud using an unsupervised data mining algorithm	Duplicated	OK	Select			[63]	DARU-JOURNAL OF PHARMACEUTICAL SCIENCES			Q2			Journal		10.1007/s40199-018-0227-z	10.1007/s40199-018-0227-z		Nowadays, health insurance companies face various types of fraud, like phantom billing, up-coding, and identity theft. Detecting such frauds is thus of vital importance to reduce and eliminate corresponding financial losses. We used an unsupervised data mining algorithm and implemented an outlier detection model to assist the experts in detecting medical prescriptions suspected of fraud. The impl…	2018-12	2020-08-26 04:46:13	2020-08-26 04:46:13		209-214		2	26										English
R4	SCOPUS	VTD4Z5KI	journalArticle	2019	Suri, S.; Jose, D.V.	India	Asiatic Region	Effective fraud detection in healthcare domain using popular classification modeling techniques	No duplicated	OK Elegibility	Select	[6]	[6]		International Journal of Innovative Technology and Exploring Engineering		22783075	Q4	India	Asiatic Region	journal		10.35940/ijitee.K1578.0881119	10.35940/ijitee.K1578.0881119	https://www.scopus.com/inward/record.uri?eid=2-s2.0-85073347420&doi=10.35940%2fijitee.K1578.0881119&partnerID=40&md5=fd6fed2da2903d23cfff29bd3d3f61f8	Fraud is any activity with malicious intentions resulting in personal gain. In the Present Day scenario, every sector is polluted by such fraudulent activities to fetch unauthorized benefits. In HealthCare, an increase in fraudulent insurance claims has been observed over the years which may constitute around 3-5% of the total cost. Increasing healthcare costs along with the hike in fraud cases h…	2019	##########	##########		579-583		11	8										English
NOT	Springer Link	TPVUSU2K	journalArticle	2018	Robertson, David J.; Mungall, Andrew; Watson, Derrick G.; Wade, Kimberley A.; Nightingale, Sophie J.; Butler, Stephen			Detecting morphed passport photos: a training and individual differences approach	No duplicated	Fail					Cognitive Research: Principles and Implications		2365-7464						10.1186/s41235-018-0113-8	#N/A	https://cognitiveresearchjournal.springeropen.com/articles/10.1186/s41235-018-0113-8		2018-12	2020-08-10 05:04:35	2020-08-10 05:04:35	2020-08-10 05:04:35	27		1	3		Cogn. Research	Detecting morphed passport photos							en					DOI.org (Crossref)
NOT	Springer Link	P2X4HNUU	journalArticle	2017	Kim, Jeong Yeon			Efficiency of Paid Authentication Methods for Mobile Devices	No duplicated	Fail					Wireless Personal Communications		0929-6212, 1572-834X						10.1007/s11277-016-3286-9	#N/A	http://link.springer.com/10.1007/s11277-016-3286-9		2017-03	2020-08-10 05:17:21	2020-08-10 05:17:21	2020-08-10 05:17:21	543-551		2	93		Wireless Pers Commun								en					DOI.org (Crossref)
NOT	ACM	R756TTDN	journalArticle	2018	Subudhi, Sharmila; Panigrahi, Suvasini			Detection of Automobile Insurance Fraud Using Feature Selection and Data Mining Techniques	No duplicated	Fail					Int. J. Rough Sets Data Anal.		23344598						10.4018/IJRSDA.2018070101	#N/A	https://doi.org/10.4018/IJRSDA.2018070101		2018-07	2020-06-21 23:28:00	2020-06-21 23:28:00		1–20		3	5
NOT	ScienceDirect	I5XY7SAJ	journalArticle	2006	Evans, Donna; Yen, David C.			E-Government: Evolving relationship of citizens and government, domestic, and international development	No duplicated	Fail					Government Information Quarterly		0740624X	Q1			journal		https://doi.org/10.1016/j.giq.2005.11.004	#N/A	http://www.sciencedirect.com/science/article/pii/S0740624X05000936	The purpose of this study is to explore the emerging applications of E-Government, both in the United States and in the International Community. Information technology allows governments to service citizens in a more timely, effective, and cost-efficient method. E-Government implementation may meet initial citizen resistance, require cultural sensitivity, and change the way citizens and governmen…	2006	2020-03-07 04:46:00	2020-03-07 04:46:00		207 - 235		2	23
NOT	ScienceDirect	AZC3EJ2W	journalArticle	2011	France, Francis Roger			eHealth in Belgium, a new “secure” federal network: Role of patients, health professions and social security services	No duplicated	Fail					International Journal of Medical Informatics		13865056	Q1			journal		https://doi.org/10.1016/j.ijmedinf.2010.10.005	#N/A	http://www.sciencedirect.com/science/article/pii/S1386505610001760	eHealth platform is the official federal network in Belgium (created by law on 21 August 2008) devoted to a secure exchange of health data in many types of applications, such as health care purposes, simplification of administrative procedures and contribution to health policy. It implies a controlled access to decentralized databases and uses encrypted personal data. The national identification …	2011	2020-03-07 04:45:00	2020-03-07 04:45:00		e12 - e16		2	80
NOT	Econopaper	7Y3QYJI8	journalArticle	2003	Rejesus, Roderick; Lovell, Ashley C.; Little, Bertis B.; Cross, Mike H.			Determinants of Anomalous Prevented Planting Claims: Theory and Evidence from Crop Insurance	No duplicated	Fail					Agricultural and Resource Economics Review		10682805	Q2			journal			#N/A	https://EconPapers.repec.org/RePEc:ags:arerjl:31632	This study examines the factors that determine the likelihood of submitting a potentially fraudulent prevented planting claim. A theoretical model is developed and the theoretical predictions are empirically verified by utilizing a binary choice model and crop insurance data from the southern United States. The empirical results show that insured producers with higher prevented planting coverage,…	2003	2020-06-24 16:40:00	2020-06-24 16:40:00		31632		2	32
NOT	Econopaper	8ZG73LUC	journalArticle	2003	Rejesus, Roderick; Lovell, Ashley C.; Little, Bertis B.; Cross, Mike H.			Determinants of Anomalous Prevented Planting Claims: Theory and Evidence from Crop Insurance	Duplicated	Fail					Agricultural and Resource Economics Review		10682805	Q2			journal			#N/A	https://EconPapers.repec.org/RePEc:cup:agrerw:v:32:y:2003:i:02:p:244-258_00	This study examines the factors that determine the likelihood of submitting a potentially fraudulent prevented planting claim. A theoretical model is developed and the theoretical predictions are empirically verified by utilizing a binary choice model and crop insurance data from the southern United States. The empirical results show that insured producers with higher prevented planting coverage,…	2003	2020-06-24 16:41:00	2020-06-24 16:41:00		244-258		2	32
NOT	SCOPUS	PD2K2Q3Y	journalArticle	2012	Bennett, D.			Elder abuse and death claims	No duplicated	Fail					Clinical Risk		13562622	Q4			journal		10.1258/cr.2012.012042	#N/A	https://www.scopus.com/inward/record.uri?eid=2-s2.0-84873899756&doi=10.1258%2fcr.2012.012042&partnerID=40&md5=ed2ebc71b501f972086880ad9fa28ae6	The number of avoidable deaths of people in care homes is in the thousands per year. The numbers of those abused by carers is in the hundreds of thousands. Despite the extent of the scandal, the issue goes largely unlitigated. However, the issues are relatively straightforward and cases that are brought are generally successful.	2012	##########	##########		194-196		5	18										English
NOT	Springer Link	UETLRUXU	journalArticle	2010	James, Toby S			Electoral modernisation or elite statecraft: Electoral administration in the United Kingdom 1997–2007	No duplicated	Fail					British Politics		1746-918X, 1746-9198						10.1057/bp.2009.31	#N/A	http://link.springer.com/10.1057/bp.2009.31		2010-06	2020-08-10 05:05:39	2020-08-10 05:05:39	2020-08-10 05:05:38	179-201		2	5		Br Polit	Electoral modernisation or elite statecraft							en					DOI.org (Crossref)
NOT	Econopaper	6R5MQS49	journalArticle	2015	Miler, Ryszard K.			Electronic Container Tracking System as a Cost-Effective Tool in Intermodal and Maritime Transport Management	No duplicated	Fail					Economic Alternatives		0				#N/A			#N/A	https://EconPapers.repec.org/RePEc:nwe:eajour:y:2015:i:1:p:40-52	The amount of container goods that is lost due to theft, piracy, accidents and damage is unfortunately increasing. Real time remote containers tracking and monitoring can help prevent losing track of container and goods, as well as provide actionable information in order to retrieve goods or minimize damage. Moreover, the ability to determine responsibility in case of damage or theft leads to red…	2015	2020-06-24 17:15:00	2020-06-24 17:15:00		40-52		1
NOT	MedLine	LB4FMSMU	journalArticle	2020	Kiri, Victor Alangibi; Ojule, Aaron C.			Electronic medical record systems: A pathway to sustainable public health insurance schemes in sub-Saharan Africa	No duplicated	Fail					The Nigerian Postgraduate Medical Journal		1117-1936						10.4103/npmj.npmj_141_19	#N/A		Pubic health insurance schemes are usually set up by governments to provide cover for their insured populations against healthcare costs. These schemes are usually administered by a government agency and vary both in how they are funded and provide their services. A number of developing countries have introduced such schemes to minimise the impact of financial barriers to healthcare access by the…	2020-03	2020-08-23 02:56:17	2020-08-23 02:56:17		2020-07-01		1	27		Niger Postgrad Med J	Electronic medical record systems							eng					PubMed
NOT	ACM	IUDLQ2FV	journalArticle	2009	Kaleem, Ahmad; Ahmad, Saima			Determinants of SMEs’ Perceptions of Electronic Banking in Pakistan	No duplicated	Fail					Int. J. Electron. Financ.		17460069						10.1504/IJEF.2009.026356	#N/A	https://doi.org/10.1504/IJEF.2009.026356		2009-06	2020-06-21 23:33:00	2020-06-21 23:33:00		133–148		2	3
NOT	ACM	D5F8YKLG	conferencePaper	2014	Bishop, William E.; Yu, Byron M.			Deterministic Symmetric Positive Semidefinite Matrix Completion	No duplicated	Fail					Proceedings of the 27th International Conference on Neural Information Processing Systems - Volume 2									#N/A			2014	2020-06-21 23:33:00	2020-06-21 23:33:00		2762–2770							NIPS’14				MIT Press	Cambridge, MA, USA
NOT	ACM	IVR3R2CY	conferencePaper	2018	korba, Abdelaziz Amara			Energy Fraud Detection in Advanced Metering Infrastructure AMI	No duplicated	Fail					Proceedings of the 7th International Conference on Software Engineering and New Technologies	978-1-4503-6101-9							10.1145/3330089.3330127	#N/A	https://doi.org/10.1145/3330089.3330127		2018	2020-06-21 23:30:00	2020-06-21 23:30:00									ICSENT 2018				Association for Computing Machinery	New York, NY, USA
NOT	Springer Link	9FF97V3T	journalArticle	2017	Pennock, Robert T.; O’Rourke, Michael			Developing a Scientific Virtue-Based Approach to Science Ethics Training	No duplicated	Fail					Science and Engineering Ethics		1353-3452, 1471-5546						10.1007/s11948-016-9757-2	#N/A	http://link.springer.com/10.1007/s11948-016-9757-2		2017-02	2020-08-10 05:08:29	2020-08-10 05:08:29	2020-08-10 05:08:29	243-262		1	23		Sci Eng Ethics								en					DOI.org (Crossref)
NOT	SCOPUS	ZW5NE3VA	journalArticle	2014	Nahari, G.; Leal, S.; Vrij, A.; Warmelink, L.; Vernham, Z.			Did somebody see it? Applying the verifiability approach to insurance claim interviews	No duplicated	Fail					Journal of Investigative Psychology and Offender Profiling		15444759	Q2			journal		10.1002/jip.1417	#N/A	https://www.scopus.com/inward/record.uri?eid=2-s2.0-84907849047&doi=10.1002%2fjip.1417&partnerID=40&md5=e089ec62da7cb1fe6b9939fcb6851a1b	We examined the application of the verifiability approach to insurance claim interviews. The verifiability approach states that truth tellers and liars differ from each other in terms of the number of details they give that can be verified. Eighty-three true and false insurance claim statements, related to damage, theft, or loss, were coded in terms of 'witnesses' (was the incident witnessed by o…	2014	##########	##########		237-243		3	11										English
NOT	Springer Link	5N824LV6	journalArticle	2020	De Dutta, Sarmistha; Prasad, Ramjee			Digitalization of Global Cities and the Smart Grid	No duplicated	Fail					Wireless Personal Communications		0929-6212, 1572-834X						10.1007/s11277-020-07478-w	#N/A	http://link.springer.com/10.1007/s11277-020-07478-w		2020-08	2020-08-10 05:16:29	2020-08-10 05:16:29	2020-08-10 05:16:29	1385-1395		3	113		Wireless Pers Commun								en					DOI.org (Crossref)
NOT	ScienceDirect	UYNW7AXH	journalArticle	2017	Sullivan, Clare; Burger, Eric			E-residency and blockchain	No duplicated	Fail					Computer Law & Security Review		2673649	Q1			journal		https://doi.org/10.1016/j.clsr.2017.03.016	#N/A	http://www.sciencedirect.com/science/article/pii/S0267364917300845	In December 2014, Estonia became the first nation to open its digital borders to enable anyone, anywhere in the world to apply to become an e-Resident. Estonian e-Residency is essentially a commercial initiative. The e-ID issued to Estonian e-Residents enables commercial activities with the public and private sectors. It does not provide citizenship in its traditional sense, and the e-ID provided…	2017	2020-03-07 04:46:00	2020-03-07 04:46:00		470 - 481		4	33
NOT	Springer Link	D6RVPRGB	journalArticle	2020	Forrester, Stefan			Ernst Haeckel’s ‘Kant Problem’: metaphysics, science, and art	No duplicated	Fail					Biology & Philosophy		0169-3867, 1572-8404						10.1007/s10539-020-09744-4	#N/A	http://link.springer.com/10.1007/s10539-020-09744-4		2020-04	2020-08-10 05:08:49	2020-08-10 05:08:49	2020-08-10 05:08:49	27		2	35		Biol Philos	Ernst Haeckel’s ‘Kant Problem’							en					DOI.org (Crossref)
NOT	ScienceDirect	7SL5AID3	journalArticle	2013	Benke, James R.; Lin, Sandra Y.; Ishman, Stacey L.			Directed educational training improves coding and billing skills for residents	No duplicated	Fail					International Journal of Pediatric Otorhinolaryngology		1655876	Q2			journal		https://doi.org/10.1016/j.ijporl.2012.11.039	#N/A	http://www.sciencedirect.com/science/article/pii/S0165587612006659	Objectives To determine if coding and billing acumen improves after a single directed educational training session. Study design Case–control series. Methods Fourteen otolaryngology practitioners including trainees each completed two clinical scenarios before and after a directed educational session covering basic skills and common mistakes in otolaryngology billing and coding. Ten practitioners …	2013	2020-03-07 04:45:00	2020-03-07 04:45:00		399 - 401		3	77
NOT	Springer Link	PVAWN35X	journalArticle	2019	Lhernould, Jean-Philippe			Directive (EU) 2018/957 of 28 June 2018 amending Directive 96/71/EC concerning the posting of workers in the framework of the provision of services: What will change in 2020?	No duplicated	Fail					ERA Forum		1612-3093, 1863-9038						10.1007/s12027-019-00573-x	#N/A	http://link.springer.com/10.1007/s12027-019-00573-x		2019-10	2020-08-10 05:13:02	2020-08-10 05:13:02	2020-08-10 05:13:02	249-257		2	20		ERA Forum	Directive (EU) 2018/957 of 28 June 2018 amending Directive 96/71/EC concerning the posting of workers in the framework of the provision of services							en					DOI.org (Crossref)
NOT	Springer Link	WYFBLUCD	journalArticle	2020	Tholen, Berry			Dirty hands and the fragility of democracy	No duplicated	Fail					Contemporary Political Theory		1470-8914, 1476-9336						10.1057/s41296-019-00376-2	#N/A	http://link.springer.com/10.1057/s41296-019-00376-2		2020-01-08	2020-08-10 05:11:03	2020-08-10 05:11:03	2020-08-10 05:11:03						Contemp Polit Theory								en					DOI.org (Crossref)
NOT	SCOPUS	CCVUN8YW	journalArticle	2008	Cabrera, A.P.			Ethics and humanism in medical's training [Ética y humanismo en la formación médica]	No duplicated	Fail					Acta Bioethica		7175906	Q4			journal			#N/A	https://www.scopus.com/inward/record.uri?eid=2-s2.0-50949112694&partnerID=40&md5=0f4675a344ed70033aee7c8f6d81607e	The claim to emphasize the ethic and humanistic axes of the medical education in the XXIst century leans not only on the repeated observation of doctors' professional misconducts, but also on the System of Health Care's inequities which often violate the patients' rights and arise society's complaints. A serious effort must be done to improve the ethic and humanistic medical training which must b…	2008	##########	##########		30-38		1	14										Spanish
NOT	ACM	9RGBNZ9A	conferencePaper	2009	Shan, Yin; Murray, D. Wayne; Sutinen, Alison			Discovering Inappropriate Billings with Local Density Based Outlier Detection Method	No duplicated	Fail					Proceedings of the Eighth Australasian Data Mining Conference - Volume 101	978-1-920682-82-8								#N/A			2009	2020-06-21 23:28:00	2020-06-21 23:28:00		93–98							AusDM ’09				Australian Computer Society, Inc.	AUS
NOT	ACM	HM72IRV7	conferencePaper	2006	Luh, William; Kundur, Deepa			Distributed Privacy for Visual Sensor Networks via Markov Shares	No duplicated	Fail					Proceedings of the Second IEEE Workshop on Dependability and Security in Sensor Networks and Systems	0-7695-2529-6							10.1109/DSSNS.2006.5	#N/A	https://doi.org/10.1109/DSSNS.2006.5		2006	2020-06-21 23:33:00	2020-06-21 23:33:00		23–34							DSSNS ’06				IEEE Computer Society	USA
NOT	ScienceDirect	D2B5FB5M	journalArticle	2013	Turner, Mark			European national news	No duplicated	Fail					Computer Law & Security Review		2673649	Q1			journal		https://doi.org/10.1016/j.clsr.2013.08.002	#N/A	http://www.sciencedirect.com/science/article/pii/S0267364913001453	The regular article tracking developments at the national level in key European countries in the area of IT and communications – co-ordinated by Herbert Smith LLP and contributed to by firms across Europe. This column provides a concise alerting service of important national developments in key European countries. Part of its purpose is to compliment the Journal's feature articles and briefing no…	2013	2020-03-07 04:46:00	2020-03-07 04:46:00		621 - 625		5	29
NOT	Springer Link	8LRJ982X	journalArticle	2011	Kang, Hee-Chung; Hong, Jae-Seok			Do differences in profiling criteria bias performance measurements? Economic profiling of medical clinics under the Korea National Health Insurance program: An observational study using claims data	No duplicated	Fail					BMC Health Services Research		1472-6963						10.1186/1472-6963-11-189	#N/A	https://bmchealthservres.biomedcentral.com/articles/10.1186/1472-6963-11-189		2011-12	2020-08-10 05:07:14	2020-08-10 05:07:14	2020-08-10 05:07:14	189		1	11		BMC Health Serv Res	Do differences in profiling criteria bias performance measurements?							en					DOI.org (Crossref)
NOT	Springer Link	PXTHWYIM	journalArticle	2013	Pirracchio, Romain; Resche-Rigon, Matthieu; Chevret, Sylvie; Journois, Didier			Do simple screening statistical tools help to detect reporting bias?	No duplicated	Fail					Annals of Intensive Care		2110-5820						10.1186/2110-5820-3-29	#N/A	http://annalsofintensivecare.springeropen.com/articles/10.1186/2110-5820-3-29		2013	2020-08-10 05:05:32	2020-08-10 05:05:32	2020-08-10 05:05:32	29		1	3		Ann Intensive Care								en					DOI.org (Crossref)
NOT	SCOPUS	LNKBCLJP	journalArticle	2020	Kaplan, A.; Mannarino, A.P.; Nickell, P.V.			Evaluating the Impact of Freespira on Panic Disorder Patients’ Health Outcomes and Healthcare Costs within the Allegheny Health Network	No duplicated	Fail					Applied Psychophysiology Biofeedback		10900586	Q3			journal		10.1007/s10484-020-09465-0	#N/A	https://www.scopus.com/inward/record.uri?eid=2-s2.0-85084119399&doi=10.1007%2fs10484-020-09465-0&partnerID=40&md5=fcaa6c57f49fd18d4d21dd1cac95a3cc	Panic disorder (PD) is a debilitating condition that drives medical spending at least twice as high as medically matched controls. Excessive utilization of healthcare resources comes from emergency department (ED), medications, diagnostic testing, and physician visits. Freespira is an FDA-cleared digital therapeutic that treats PD and panic attacks (PA) by correcting underlying abnormal respirato…	2020	##########	##########		175-181		3	45										English
R15	MedLine	HBZVRPPI	journalArticle	2016	Park, J.A.; Kim, M.; Yoon, S.	South Korea	Asiatic Region	Evaluation of large-scale data to detect irregularity in payment for medical services: An extended use of Benford’s law	No duplicated	OK Elegibility	Select			[52]	Methods of Information in Medicine		261270	Q2	Germany	Western Europe	60		10.3414/ME15-01-0076	10.3414/ME15-01-0076		BACKGROUND: Sophisticated anti-fraud systems for the healthcare sector have been built based on several statistical methods. Although existing methods have been developed to detect fraud in the healthcare sector, these algorithms consume considerable time and cost, and lack a theoretical basis to handle large-scale data. OBJECTIVES: Based on mathematical theory, this study proposes a new approach…	2016-05-17	2020-08-23 02:56:17	2020-08-23 02:56:17		284-291		3	55		Methods Inf Med								eng					PubMed
R11	SCOPUS	687GZBRW	journalArticle	2016	Park, J.A.; Kim, M.; Yoon, S.			Evaluation of large-scale data to detect irregularity in payment for medical services: An extended use of Benford’s law	Duplicated	OK	Select			[52]	Methods of Information in Medicine		261270	Q1			journal		10.3414/ME15-01-0076	10.3414/ME15-01-0076	https://www.scopus.com/inward/record.uri?eid=2-s2.0-84968877190&doi=10.3414%2fME15-01-0076&partnerID=40&md5=0fd26f3611925a7ec03e289a10ce1ca6	Background: Sophisticated anti-fraud systems for the healthcare sector have been built based on several statistical methods. Although existing methods have been developed to detect fraud in the healthcare sector, these algorithms consume considerable time and cost, and lack a theoretical basis to handle large-scale data. Objectives: Based on mathematical theory, this study proposes a new approach…	2016	##########	##########		284-291		3	55										English
R16	WoS	6QI39TQ5	journalArticle	2016	Park, J.A.; Kim, M.; Yoon, S.			Evaluation of large-scale data to detect irregularity in payment for medical services: An extended use of Benford’s law	Duplicated	OK	Select			[52]	METHODS OF INFORMATION IN MEDICINE		0026-1270	Q1			Journal		10.3414/ME15-01-0076	10.3414/ME15-01-0076		Background: Sophisticated anti-fraud systems for the healthcare sector have been built based on several statistical methods. Although existing methods have been developed to detect fraud in the healthcare sector, these algorithms consume considerable time and cost, and lack a theoretical basis to handle large-scale data. Objectives: Based on mathematical theory, this study proposes a new approach…	2016	2020-08-26 04:46:14	2020-08-26 04:46:14		284-291		3	55										English
NOT	Econopaper	FHRB326L	journalArticle	2004	van Amstel, Hans; van der Geest, Sjaak			Doctors and retribution: the hospitalisation of compensation claims in the Highlands of Papua New Guinea	No duplicated	Fail					Social Science &amp; Medicine		2779536	Q1			journal			#N/A	https://EconPapers.repec.org/RePEc:eee:socmed:v:59:y:2004:i:10:p:2087-2094	The cultures in the Papua New Guinea Highlands are characterised by a tradition of retribution. Compensation is part of an elaborate system of exchanging gifts, goods and services. Compensation is paid to those who have suffered some kind of loss for which others are held responsible. Such incidents include death or injury caused by fighting, a road accident or domestic violence, theft, rape, gos…	2004	2020-06-24 16:44:00	2020-06-24 16:44:00		2087-2094		10	59
NOT	ACM	QBZXJKWN	conferencePaper	2010	van Beusekom, Joost; Shafait, Faisal; Breuel, Thomas M.			Document Inspection Using Text-Line Alignment	No duplicated	Fail					Proceedings of the 9th IAPR International Workshop on Document Analysis Systems	978-1-60558-773-8							10.1145/1815330.1815364	#N/A	https://doi.org/10.1145/1815330.1815364		2010	2020-06-21 23:31:00	2020-06-21 23:31:00		263–270							DAS ’10				Association for Computing Machinery	New York, NY, USA
NOT	Springer Link	REKFCLWZ	journalArticle	2020	Teclessou, Julienne Noudé; Kpelao, Essossinam; Saka, Bayaki			Evaluation of the “license, master, doctorate” reform in medical school of University of Lomé (Togo): strengths and weaknesses	No duplicated	Fail					BMC Medical Education		1472-6920						10.1186/s12909-020-02010-x	#N/A	https://bmcmededuc.biomedcentral.com/articles/10.1186/s12909-020-02010-x		2020-12	2020-08-10 05:16:52	2020-08-10 05:16:52	2020-08-10 05:16:52	95		1	20		BMC Med Educ	Evaluation of the “license, master, doctorate” reform in medical school of University of Lomé (Togo)							en					DOI.org (Crossref)
NOT	Springer Link	IWRS8JLG	journalArticle	2020	MacKenzie, Alison; Rose, Jennifer; Bhatt, Ibrar			Dupery by Design: The Epistemology of Deceit in a Postdigital Era	No duplicated	Rev. Sist					Postdigital Science and Education		2524-485X, 2524-4868						10.1007/s42438-020-00114-7	#N/A	http://link.springer.com/10.1007/s42438-020-00114-7		2020-03-27	2020-08-10 05:11:31	2020-08-10 05:11:31	2020-08-10 05:11:31	s42438-020-00114-7					Postdigit Sci Educ	Dupery by Design							en					DOI.org (Crossref)
NOT	Econopaper	D93J4XBF	journalArticle	1982	Sesnowitz, Michael L.; Hexter, J. Lawrence			Economic Determinants of Theft: Some Empirical Results	No duplicated	Fail					Public Finance Review		10911421	Q3			journal			#N/A	https://EconPapers.repec.org/RePEc:sae:pubfin:v:10:y:1982:i:4:p:489-498	A simultaneous equations model in which crime is a function of the probabillty of conviction, penalty, gross yield, and socioeconomic variables is presented and tested for the crimes of robbery and burglary. The cross-section data used from 31 states for 1970 support the hypotheses that crime rates fall when the severity and certainty of punishment are increased and the gross gain from the crime …	1982	2020-06-24 17:03:00	2020-06-24 17:03:00		489-498		4	10
NOT	Springer Link	LJBQ9NDT	journalArticle	2010	Jones, Robert A.; Wu, Yan Wendy			Executive compensation, earnings management and shareholder litigation	No duplicated	Fail					Review of Quantitative Finance and Accounting		0924-865X, 1573-7179						10.1007/s11156-009-0150-y	#N/A	http://link.springer.com/10.1007/s11156-009-0150-y		2010-07	2020-08-10 05:04:32	2020-08-10 05:04:32	2020-08-10 05:04:32	2020-01-01		1	35		Rev Quant Finan Acc								en					DOI.org (Crossref)
NOT	ScienceDirect	UK4XHIYB	journalArticle	2009	Kliger, Alan S.; Schmidt, Rebecca J.			Economic Factors in Nephrology: Core Curriculum 2009	No duplicated	Fail					American Journal of Kidney Diseases		2726386	Q1			journal		https://doi.org/10.1053/j.ajkd.2009.06.002	#N/A	http://www.sciencedirect.com/science/article/pii/S0272638609008592		2009	2020-03-07 04:45:00	2020-03-07 04:45:00		572 - 581		3	54
NOT	ScienceDirect	SH4VKCCV	journalArticle	2018	Dopp, Alex R.; Coen, Anita Saranga; Smith, Allison B.; Reno, Jessica; Bernstein, David H.; Kerns, Suzanne E. U.; Altschul, Deborah			Economic Impact of the Statewide Implementation of an Evidence-Based Treatment: Multisystemic Therapy in New Mexico	No duplicated	Fail					Behavior Therapy		57894	Q1			journal		https://doi.org/10.1016/j.beth.2017.12.003	#N/A	http://www.sciencedirect.com/science/article/pii/S0005789417301326	Several states have made considerable investments into large-scale implementation of evidence-based treatments (EBTs), yet little is known about key success indicators for these implementation efforts such as cost and sustainability. To that end, the present study examined the economic impact of statewide implementation of multisystemic therapy (MST; Henggeler, Schoenwald, Borduin, Rowland, & Cun…	2018	2020-03-07 04:45:00	2020-03-07 04:45:00		551 - 566		4	49
NOT	Econopaper	D28EPTS7	journalArticle	2014	Brand, Keith; Gaynor, Martin; McAlvanah, Patrick; Schmidt, David; Schneirov, Elizabeth			Economics at the FTC: Office Supply Retailers Redux, Healthcare Quality Efficiencies Analysis, and Litigation of an Alleged Get-Rich-Quick Scheme	No duplicated	Fail					Review of Industrial Organization		0889938X	Q2			journal			#N/A	https://EconPapers.repec.org/RePEc:kap:revind:v:45:y:2014:i:4:p:325-344	We discuss in this essay three of the matters on which economists in the Bureau of Economics (BE) at the Federal Trade Commission have worked this past year. BE revisited familiar ground in the first matter, a proposed merger of office supply retailers. The second part of the essay considers efficiency claims in health care mergers, with focus on the acquisition of a physician group by a health c…	2014	2020-06-24 16:39:00	2020-06-24 16:39:00		325-344		4	45
NOT	SCOPUS	HA7DU6Y8	journalArticle	2014	Brand, Keith; Gaynor, Martin; McAlvanah, Patrick; Schmidt, David; Schneirov, Elizabeth			Economics at the FTC: Office Supply Retailers Redux, Healthcare Quality Efficiencies Analysis, and Litigation of an Alleged Get-Rich-Quick Scheme	Duplicated	Fail					Review of Industrial Organization		0889938X	Q2			journal		10.1007/s11151-014-9444-x	#N/A	https://www.scopus.com/inward/record.uri?eid=2-s2.0-84922082299&doi=10.1007%2fs11151-014-9444-x&partnerID=40&md5=1b0a34562e11ec99bb5b01a5c2c8396f	We discuss in this essay three of the matters on which economists in the Bureau of Economics (BE) at the Federal Trade Commission have worked this past year. BE revisited familiar ground in the first matter, a proposed merger of office supply retailers. The second part of the essay considers efficiency claims in health care mergers, with focus on the acquisition of a physician group by a health c…	2014	##########	##########		325-344		4	45										English
NOT	Springer Link	XD8JYVTA	journalArticle	2008	Fairlie, Robin; Holder, Derek			Editorial	No duplicated	Fail					Journal of Direct, Data and Digital Marketing Practice		1746-0166, 1746-0174						10.1057/dddmp.2008.36	#N/A	http://link.springer.com/10.1057/dddmp.2008.36		2008-10	2020-08-10 05:10:04	2020-08-10 05:10:04	2020-08-10 05:10:04	101-103		2	10		J Direct Data Digit Mark Pract								en					DOI.org (Crossref)
NOT	Springer Link	XD7P3AVF	journalArticle	2017	Ferramosca, Silvia; Greco, Giulio; Allegrini, Marco			External audit and goodwill write-off	No duplicated	Fail					Journal of Management & Governance		1385-3457, 1572-963X						10.1007/s10997-016-9369-x	#N/A	http://link.springer.com/10.1007/s10997-016-9369-x		2017-12	2020-08-10 05:13:42	2020-08-10 05:13:42	2020-08-10 05:13:42	907-934		4	21		J Manag Gov								en					DOI.org (Crossref)
NOT	Springer Link	38MSPQUV	journalArticle	2016	Leopold, Seth S.			Editorial: ORCID is a Wonderful (But Not Required) Tool for Authors	No duplicated	Fail					Clinical Orthopaedics and Related Research®		0009-921X, 1528-1132						10.1007/s11999-016-4760-0	#N/A	http://link.springer.com/10.1007/s11999-016-4760-0		2016-05	2020-08-10 05:10:52	2020-08-10 05:10:52	2020-08-10 05:10:52	1083-1085		5	474		Clin Orthop Relat Res	Editorial							en					DOI.org (Crossref)
NOT	Springer Link	LLPP5BYU	journalArticle	2020	Wang, Hua; Wang, Yongzhi; Taleb, Tarek; Jiang, Xiaohong			Editorial: Special issue on security and privacy in network computing	No duplicated	Fail					World Wide Web		1386-145X, 1573-1413						10.1007/s11280-019-00704-x	#N/A	http://link.springer.com/10.1007/s11280-019-00704-x		2020-03	2020-08-10 05:15:05	2020-08-10 05:15:05	2020-08-10 05:15:05	951-957		2	23		World Wide Web	Editorial							en					DOI.org (Crossref)
NOT	Springer Link	BBXJBQQI	journalArticle	2018	Bolton, Jonathan W.			Educating Psychiatric Residents in the Age of Organizations and RVUs: a Debate	No duplicated	Fail					Academic Psychiatry		1042-9670, 1545-7230						10.1007/s40596-018-0942-2	#N/A	http://link.springer.com/10.1007/s40596-018-0942-2		2018-08	2020-08-10 05:10:41	2020-08-10 05:10:41	2020-08-10 05:10:41	489-494		4	42		Acad Psychiatry	Educating Psychiatric Residents in the Age of Organizations and RVUs							en					DOI.org (Crossref)
NOT	ACM	3H9MXPUN	conferencePaper	2009	Baker, Ryan S. J. d.; De Carvalho, Adriana M. J. B.; Raspat, Jay; Aleven, Vincent; Corbett, Albert T.; Koedinger, Kenneth R.			Educational Software Features That Encourage and Discourage “Gaming the System”	No duplicated	Fail					Proceedings of the 2009 Conference on Artificial Intelligence in Education: Building Learning Systems That Care: From Knowledge Representation to Affective Modelling	978-1-60750-028-5								#N/A			2009	2020-06-21 23:31:00	2020-06-21 23:31:00		475–482											IOS Press	NLD
NOT	Econopaper	VND5LZKU	journalArticle	2015	Gonzalez-Gonzalez, Cristian; López-Vázquez, Paula; Vázquez-Lago, Juan Manuel; Piñeiro-Lamas, María; Herdeiro, Maria Teresa; Arzamendi, Pilar Chávarri; Figueiras, Adolfo; Grephepi, Group			Effect of Physicians' Attitudes and Knowledge on the Quality of Antibiotic Prescription: A Cohort Study	No duplicated	Fail					PLOS ONE		19326203	Q1			journal			#N/A	https://EconPapers.repec.org/RePEc:plo:pone00:0141820	Resistance increases with the use and abuse of antibiotics. Since physicians are primarily responsible for the decision to use antibiotics, ascertaining the attitudes and knowledge that underlie their prescribing habits is thus a prerequisite for improving prescription. Three-year follow-up cohort study (2008–2010) targeting primary-care physicians (n = 2100) in Galicia, a region in NW Spain. We …	2015	2020-06-24 16:40:00	2020-06-24 16:40:00		1-dic.		10	10
NOT	Springer Link	5VVVBXQA	journalArticle	2020	McAfee, Noëlle			Feminine Law: Freud, Free Speech, and the Voice of Desire Jill Gentile with Michael Macrone, Routledge, New York, 2018, 290pp, paper, $32.95, ISBN-13: 978-1782202776	No duplicated	Fail					Psychoanalysis, Culture & Society		1088-0763, 1543-3390						10.1057/s41282-020-00185-2	#N/A	http://link.springer.com/10.1057/s41282-020-00185-2		2020-07-09	2020-08-10 05:10:03	2020-08-10 05:10:03	2020-08-10 05:10:03	s41282-020-00185-2					Psychoanal Cult Soc	Feminine Law							en					DOI.org (Crossref)
NOT	Econopaper	PQAUDKPH	journalArticle	2015	Yusuf, Tajudeen; Ajemunigbohun, Sunday			EFFECTIVENESS, EFFICIENCY, AND PROMPTNESS OF CLAIMS HANDLING PROCESS IN THE NIGERIAN INSURANCE INDUSTRY	No duplicated	Fail					European Journal of Business and Economics		22547088	Q4			journal			#N/A	https://EconPapers.repec.org/RePEc:aad:ejbejj:v:10:y:2015:i:2:p:686	This study was designed with the aim of investigating the effectiveness, efficiency and promptness of claims handling process within the Nigerian insurance industry. To this end, the researchers have been able to assess the effectiveness and efficiency of claims handling process and thus, examine its promptness in relation to the organizational productivity of insurance companies in Nigeria. The …	2015	2020-06-24 16:41:00	2020-06-24 16:41:00				2	10
NOT	ACM	WQS55VZM	conferencePaper	2011	Konijn, Rob M.; Kowalczyk, Wojtek			Finding Fraud in Health Insurance Data with Two-Layer Outlier Detection Approach	No duplicated	Fail					Proceedings of the 13th International Conference on Data Warehousing and Knowledge Discovery	978-3-642-23543-6								#N/A			2011	2020-06-21 23:28:00	2020-06-21 23:28:00		394–405							DaWaK’11				Springer-Verlag	Berlin, Heidelberg
NOT	Springer Link	5TNBSA93	journalArticle	2016	Duan, Lei; Tang, Guanting; Pei, Jian; Bailey, James; Dong, Guozhu; Nguyen, Vinh; Campbell, Akiko; Tang, Changjie			Efficient discovery of contrast subspaces for object explanation and characterization	No duplicated	Fail					Knowledge and Information Systems		0219-1377, 0219-3116						10.1007/s10115-015-0835-6	#N/A	http://link.springer.com/10.1007/s10115-015-0835-6		2016-04	2020-08-10 05:14:35	2020-08-10 05:14:35	2020-08-10 05:14:35	99-129		1	47		Knowl Inf Syst								en					DOI.org (Crossref)
NOT	ACM	8NHRRD3D	journalArticle	2008	Irvine, John M.; Israel, Steven A.; Todd Scruggs, W.; Worek, William J.			EigenPulse: Robust Human Identification from Cardiovascular Function	No duplicated	Fail					Pattern Recogn.		313203	Q1					10.1016/j.patcog.2008.04.015	#N/A	https://doi.org/10.1016/j.patcog.2008.04.015		2008-11	2020-06-21 23:31:00	2020-06-21 23:31:00		3427–3435		11	41
NOT	Springer Link	ZLRCHLH2	journalArticle	2006	Baker, Stephen R.			Emergency radiology and the press: an often immiscible interface	No duplicated	Fail					Emergency Radiology		1070-3004, 1438-1435						10.1007/s10140-006-0478-8	#N/A	http://link.springer.com/10.1007/s10140-006-0478-8		2006-05	2020-08-10 05:09:28	2020-08-10 05:09:28	2020-08-10 05:09:28	147-149		4	12		Emerg Radiol	Emergency radiology and the press							en					DOI.org (Crossref)
NOT	ScienceDirect	B7GW2BSH	journalArticle	2014	King, Nancy J.; Jessen, Pernille Wegener			For privacy's sake: Consumer “opt outs” for smart meters	No duplicated	Fail					Computer Law & Security Review		2673649	Q1			journal		https://doi.org/10.1016/j.clsr.2014.07.001	#N/A	http://www.sciencedirect.com/science/article/pii/S0267364914001204	When balancing consumer privacy and data protection rights with the important societal benefits to be obtained from smart meters, should consumers be allowed to opt out? If so, what should a smart meter opt out mechanism look like? Further, may consumers be charged additional fees for the privilege of opting out without violating their privacy and data protection rights? The EU/U.S. comparative l…	2014	2020-03-07 04:45:00	2020-03-07 04:45:00		530 - 539		5	30
NOT	Springer Link	FZH7F7F7	journalArticle	2009	Zarzeczny, Amy; Caulfield, Timothy			Emerging Ethical, Legal and Social Issues Associated with Stem Cell Research & and the Current Role of the Moral Status of the Embryo	No duplicated	Fail					Stem Cell Reviews and Reports		1550-8943, 1558-6804						10.1007/s12015-009-9062-4	#N/A	http://link.springer.com/10.1007/s12015-009-9062-4		2009-06	2020-08-10 05:15:15	2020-08-10 05:15:15	2020-08-10 05:15:15	96-101		2	5		Stem Cell Rev and Rep								en					DOI.org (Crossref)
NOT	Springer Link	W8ETQDDB	journalArticle	2019	Sadrfaridpour, Ehsan; Razzaghi, Talayeh; Safro, Ilya			Engineering fast multilevel support vector machines	No duplicated	Fail					Machine Learning		0885-6125, 1573-0565						10.1007/s10994-019-05800-7	#N/A	http://link.springer.com/10.1007/s10994-019-05800-7		2019-11	2020-08-10 05:17:03	2020-08-10 05:17:03	2020-08-10 05:17:03	1879-1917		11	108		Mach Learn								en					DOI.org (Crossref)
NOT	ACM	9ICMABCH	journalArticle	2009	Lee, Tian-Fu; Chang, Shu-Hui; Hwang, Tzonelih; Chong, Song-Kong			Enhanced Delegation-Based Authentication Protocol for PCSs	No duplicated	Fail					Trans. Wireless. Comm.		15361276	Q1					10.1109/TWC.2009.070032	#N/A	https://doi.org/10.1109/TWC.2009.070032		2009-05	2020-06-21 23:33:00	2020-06-21 23:33:00		2166–2171		5	8
NOT	ACM	GI3K7SVS	bookSection	2008	Avoine, Gildas; Kalach, Kassem; Quisquater, Jean-Jacques			EPassport: Securing International Contacts with Contactless Chips	No duplicated	Fail					Financial Cryptography and Data Security: 12th International Conference, FC 2008, Cozumel, Mexico, January 28-31, 2008. Revised Selected Papers	978-3-540-85229-2								#N/A	https://doi.org/10.1007/978-3-540-85230-8_11		2008	2020-06-21 23:33:00	2020-06-21 23:33:00		141–155											Springer-Verlag	Berlin, Heidelberg
NOT	ACM	5JN9ADMA	journalArticle	2011	Hachem, W.; Moulines, E.; Roueff, F.			Error Exponents for Neyman-Pearson Detection of a Continuous-Time Gaussian Markov Process From Regular or Irregular Samples	No duplicated	Fail					IEEE Trans. Inf. Theor.		189448	Q1					10.1109/TIT.2011.2133630	#N/A	https://doi.org/10.1109/TIT.2011.2133630		2011-06	2020-06-21 23:34:00	2020-06-21 23:34:00		3899–3914		6	57
NOT	ACM	7FGA5837	conferencePaper	2006	Wu, Yonghui; Lonardi, Stefano; Szpankowski, Wojciech			Error-Resilient LZW Data Compression	No duplicated	Fail					Proceedings of the Data Compression Conference	0-7695-2545-8							10.1109/DCC.2006.33	#N/A	https://doi.org/10.1109/DCC.2006.33		2006	2020-06-21 23:34:00	2020-06-21 23:34:00		193–202							DCC ’06				IEEE Computer Society	USA
NOT	WoS	WVL3STYV	journalArticle	2013	Lundstrom, Ragnar			Framing fraud: Discourse on benefit cheating in Sweden and the UK	No duplicated	Fail					EUROPEAN JOURNAL OF COMMUNICATION		0267-3231						10.1177/0267323113502737	#N/A		This article analyses discourse on benefit fraud in Swedish and British newspapers. It furthermore compares discourse on fraud in newspapers and political blogs in the two countries. In Sweden, fraud is primarily articulated as a collective social problem in policy discussions related to the health insurance programme. In the UK, it is often articulated employing strategies commonly associated wi…	2013-12	2020-08-26 04:46:15	2020-08-26 04:46:15		630-645		6	28										English
NOT	ACM	7LRZNXQJ	conferencePaper	2010	Ruiz-Agundez, Igor; Penya, Yoseba K.; Garcia Bringas, Pablo			Fraud Detection for Voice over IP Services on Next-Generation Networks	No duplicated	Fail					Proceedings of the 4th IFIP WG 11.2 International Conference on Information Security Theory and Practices: Security and Privacy of Pervasive Systems and Smart Devices	3-642-12367-8							10.1007/978-3-642-12368-9_14	#N/A	https://doi.org/10.1007/978-3-642-12368-9_14		2010	2020-06-21 23:30:00	2020-06-21 23:30:00		199–212							WISTP’10				Springer-Verlag	Berlin, Heidelberg
NOT	Springer Link	VYETDRUW	journalArticle	2017	Henky, Henky			Ethico-legal conflict in daily forensic medical practice: two examples from Indonesia	No duplicated	Fail					Egyptian Journal of Forensic Sciences		2090-5939						10.1186/s41935-017-0021-y	#N/A	https://ejfs.springeropen.com/articles/10.1186/s41935-017-0021-y		2017-12	2020-08-10 05:12:41	2020-08-10 05:12:41	2020-08-10 05:12:41	18		1	7		Egypt J Forensic Sci	Ethico-legal conflict in daily forensic medical practice							en					DOI.org (Crossref)
NOT	ScienceDirect	3I8A992N	journalArticle	2020	Onwubiko, Cyril			Fraud matrix: A morphological and analysis-based classification and taxonomy of fraud	No duplicated	Fail					Computers & Security		1674048	Q1			journal		10.1016/j.cose.2020.101900	#N/A	http://www.sciencedirect.com/science/article/pii/S0167404820301759	A comprehensive taxonomy of fraud is presented based on morphological analysis, attribute listing and matrix analysis. Fraud matrix and tree classification frameworks are presented and discussed. They are then utilized to classify and explain a number of the different types of frauds, shown in the fraud matrix classification framework. First, triangular attributes of fraud are formulated, followe…	2020	2020-03-07 04:45:00	2020-03-07 04:45:00		101900			96
R02	Econopaper	VK3WHEN4	journalArticle	2014	Bourgeon, Jean-Marc; Picard, Pierre	France	Western Europe	Fraudulent Claims and Nitpicky Insurers	No duplicated	OK Elegibility	Select			[53]	American Economic Review		28282	Q1	United States	Northern America	journal		10.1257/aer.104.9.2900	10.1257/aer.104.9.2900	https://EconPapers.repec.org/RePEc:aea:aecrev:v:104:y:2014:i:9:p:2900-2917	Insurers have the reputation of being bad payers who nitpick when- ever an opportunity arises. However, this nitpicking activity has a positive impact on their auditing strategy since auditing may prove profitable when claims are not fraudulent. We show that reducing the indemnity payments of audited claims induces a lower fraud rate at equilibrium and that some degree of nitpicking is socially o…	2014	2020-06-24 16:39:00	2020-06-24 16:39:00		2900-2917		9	104
NOT	SCOPUS	CN3T39ES	journalArticle	2014	Bourgeon, Jean-Marc; Picard, Pierre			Fraudulent Claims and Nitpicky Insurers	Duplicated	Fail	Select			[53]	American Economic Review		28282	Q1			journal		10.1257/aer.104.9.2900	10.1257/aer.104.9.2900	https://www.scopus.com/inward/record.uri?eid=2-s2.0-84906968622&doi=10.1257%2faer.104.9.2900&partnerID=40&md5=b8f4f1e756e284fc9a0a28ed419a23e2	Insurers have the reputation of being bad payers who nitpick whenever an opportunity arises. However, this nitpicking activity has a positive impact on their auditing strategy since auditing may prove profitable when claims are not fraudulent. We show that reducing the indemnity payments of audited claims induces a lower fraud rate at equilibrium and that some degree of nitpicking is socially opt…	2014	##########	##########		2900-2917		9	104										English
NOT	Springer Link	R7BL7NQD	journalArticle	2020	West, Andrew; Buckby, Sherrena			Ethics Education in the Qualification of Professional Accountants: Insights from Australia and New Zealand	No duplicated	Fail					Journal of Business Ethics		0167-4544, 1573-0697						10.1007/s10551-018-4064-2	#N/A	http://link.springer.com/10.1007/s10551-018-4064-2		2020-06	2020-08-10 05:10:35	2020-08-10 05:10:35	2020-08-10 05:10:35	61-80		1	164		J Bus Ethics	Ethics Education in the Qualification of Professional Accountants							en					DOI.org (Crossref)
NOT	Springer Link	2DZA53FR	journalArticle	2020	Gioia, Vitantonio			From “prudent man” to homo oeconomicus: Does historicity matter for the category of individualism?	No duplicated	Fail					International Review of Economics		1865-1704, 1863-4613						10.1007/s12232-019-00331-y	#N/A	http://link.springer.com/10.1007/s12232-019-00331-y		2020-03	2020-08-10 05:14:18	2020-08-10 05:14:18	2020-08-10 05:14:18	47-67		1	67		Int Rev Econ	From “prudent man” to homo oeconomicus							en					DOI.org (Crossref)
NOT	Springer Link	A35ZDHEJ	journalArticle	2018	Wiesing, Urban			From art to science: a new epistemological status for medicine? On expectations regarding personalized medicine	No duplicated	Fail					Medicine, Health Care and Philosophy		1386-7423, 1572-8633						10.1007/s11019-017-9820-z	#N/A	http://link.springer.com/10.1007/s11019-017-9820-z		2018-12	2020-08-10 05:13:45	2020-08-10 05:13:45	2020-08-10 05:13:45	457-466		4	21		Med Health Care and Philos	From art to science							en					DOI.org (Crossref)
NOT	Springer Link	FAXICMLT	journalArticle	2010	Temple Lang, John			European competition law and intellectual property rights—a new analysis	No duplicated	Fail					ERA Forum		1612-3093, 1863-9038						10.1007/s12027-010-0157-9	#N/A	http://link.springer.com/10.1007/s12027-010-0157-9		2010-11	2020-08-10 05:04:34	2020-08-10 05:04:34	2020-08-10 05:04:34	411-437		3	11		ERA Forum								en					DOI.org (Crossref)
NOT	Springer Link	7R684QDJ	journalArticle	2020	Wei, D.			From Fragmentation to Harmonization of Consumer Law: The Perspective of China	No duplicated	Fail					Journal of Consumer Policy		0168-7034, 1573-0700						10.1007/s10603-019-09433-0	#N/A	http://link.springer.com/10.1007/s10603-019-09433-0		2020-03	2020-08-10 05:11:22	2020-08-10 05:11:22	2020-08-10 05:11:22	35-56		1	43		J Consum Policy	From Fragmentation to Harmonization of Consumer Law							en					DOI.org (Crossref)
NOT	Springer Link	6SVWMLJB	journalArticle	2014	Guzmán, Ricardo Andrés; Munger, Michael C.			Euvoluntariness and just market exchange: moral dilemmas from Locke’s Venditio	No duplicated	Fail					Public Choice		0048-5829, 1573-7101						10.1007/s11127-013-0090-x	#N/A	http://link.springer.com/10.1007/s11127-013-0090-x		2014-01	2020-08-10 05:06:10	2020-08-10 05:06:10	2020-08-10 05:06:10	39-49		2020-02-01	158		Public Choice	Euvoluntariness and just market exchange							en					DOI.org (Crossref)
NOT	ACM	VDLACC2F	thesis	2011	Abraham, Sunil George			Evaluating the Impact of a Pattern Structure on Communicating Interaction Design Advice	No duplicated	Fail														#N/A			2011	2020-06-21 23:34:00	2020-06-21 23:34:00													Drexel University	USA			PhD Thesis
NOT	Springer Link	M98N22Q8	journalArticle	2019	Castaneda, Gabriel; Morris, Paul; Khoshgoftaar, Taghi M.			Evaluation of maxout activations in deep learning across several big data domains	No duplicated	Fail					Journal of Big Data		2196-1115						10.1186/s40537-019-0233-0	#N/A	https://journalofbigdata.springeropen.com/articles/10.1186/s40537-019-0233-0		2019-12	2020-08-10 05:05:11	2020-08-10 05:05:11	2020-08-10 05:05:11	72		1	6		J Big Data								en					DOI.org (Crossref)
NOT	Springer Link	Y399F592	journalArticle	2008	McGuire, James; Bilby, Charlotte A. L.; Hatcher, Ruth M.; Hollin, Clive R.; Hounsome, Juliet; Palmer, Emma J.			Evaluation of structured cognitive–behavioural treatment programmes in reducing criminal recidivism	No duplicated	Fail					Journal of Experimental Criminology		1573-3750, 1572-8315						10.1007/s11292-007-9047-8	#N/A	http://link.springer.com/10.1007/s11292-007-9047-8		2008-03	2020-08-10 05:10:29	2020-08-10 05:10:29	2020-08-10 05:10:29	21-40		1	4		J Exp Criminol								en					DOI.org (Crossref)
NOT	SCOPUS	UPBYPXSV	journalArticle	2013	Chivers Yochim, E.; Silva, V.T.			Everyday Expertise, Autism, and "Good" Mothering in the Media Discourse of Jenny McCarthy	No duplicated	Fail					Communication and Critical/ Cultural Studies		14791420	Q1			journal		10.1080/14791420.2013.841320	#N/A	https://www.scopus.com/inward/record.uri?eid=2-s2.0-84887192169&doi=10.1080%2f14791420.2013.841320&partnerID=40&md5=4d00a717dc6e9f5ce39a91f5d09883b7	We examine Jenny McCarthy's mediated crusade to cure and prevent autism to better understand contemporary discourses about mothering, expertise, and gender. McCarthy distrusts traditional scientific and medical expertise and exalts what have long been seen as feminine modes of knowing such as instinct and experience. Her claims dismiss the medical community as wholly corrupt while reifying women'…	2013	##########	##########		406-426		4	10										English
NOT	ScienceDirect	NSPY4KD9	journalArticle	2010	Grant, Charles			Evidence on the insurance effect of bankruptcy exemptions	No duplicated	Fail					Journal of Banking & Finance		3784266	Q1			journal		https://doi.org/10.1016/j.jbankfin.2010.02.011	#N/A	http://www.sciencedirect.com/science/article/pii/S0378426610000750	Defaulting on one’s debts when experiencing an adverse event can help insure households against unexpected income risks. But the effect of allowing default on debt levels is ambiguous, not least because lenders may restrict access to credit. Hence the optimal punishment for bankruptcy is unclear. The US states allows householders to keep a variety of assets when filing for bankruptcy – the ‘bankr…	2010	2020-03-07 04:45:00	2020-03-07 04:45:00		2247 - 2254		9	34
NOT	MedLine	GWTAA6Z4	journalArticle	2008	Office of the Secretary, HHS			Exemption of certain systems of records under the Privacy Act. Final rule	No duplicated	Fail					Federal Register		0097-6326							#N/A		This final rule exempts four systems of records (SORs) from subsections (c)(3), (d)(1) through (d)(4), (e)(4)(G) and (H), and (f) of the Privacy Act pursuant to 5 U.S.C. 552a(k)(2): The Automated Survey Processing Environment (ASPEN) Complaint/ Incidents Tracking System (ACTS), HHS/CMS, System No. 09-70-0565; the Health Insurance Portability and Accountability Act (HIPAA) Information Tracking Sys…	2008-09-26	2020-08-23 02:56:17	2020-08-23 02:56:17		55772-55775		188	73		Fed Regist								eng					PubMed
NOT	MedLine	T8EJKPLF	journalArticle	2007	Centers for Medicare & Medicaid Services (CMS), HHS			Exemption of certain systems of records under the Privacy Act. Proposed rule	No duplicated	Fail					Federal Register		0097-6326							#N/A		This proposed rule would exempt the four system of records from subsections (c)(3), (d)(1) through (d)(4),(e)(4)(G) and (H), and (f) of the Privacy Act pursuant to 5 U.S.C. 552a (k)(2): The Automated Survey Processing Environment (ASPEN) Complaint/Incidents Tracking System ("ACTS"), HHS/CMS, System No. 09-70-0565; the Health Insurance Portability and Accountability Act (HIPAA) Information Trackin…	2007-05-25	2020-08-23 02:56:17	2020-08-23 02:56:17		29289-29292		101	72		Fed Regist								eng					PubMed
NOT	SCOPUS	VIYBSCLL	journalArticle	2019	Garnefeld, I.; Eggert, A.; Husemann-Kopetzky, M.; Böhm, E.			Exploring the link between payment schemes and customer fraud: a mental accounting perspective	No duplicated	Fail					Journal of the Academy of Marketing Science		920703	Q1			journal		10.1007/s11747-019-00653-x	#N/A	https://www.scopus.com/inward/record.uri?eid=2-s2.0-85066883750&doi=10.1007%2fs11747-019-00653-x&partnerID=40&md5=f1992aab447b31e62bd8be1557ec2fee	Containing customer fraud has great economic relevance. This research proposes a fresh approach, derived from mental accounting theory and behavioral pricing research. Large-scale field data from more than 100,000 insurance customers and a follow-up experiment reveal that payment schemes influence customer fraud. Specifically, customers with annual payment schedules submit more rejected claims so…	2019	##########	##########		595-616		4	47										English
NOT	ScienceDirect	Z6JPBHNG	journalArticle	2017	Wang, Yichuan; Hajli, Nick			Exploring the path to big data analytics success in healthcare	No duplicated	Fail					Journal of Business Research		1482963	Q1			journal		https://doi.org/10.1016/j.jbusres.2016.08.002	#N/A	http://www.sciencedirect.com/science/article/pii/S0148296316304891	Although big data analytics have tremendous benefits for healthcare organizations, extant research has paid insufficient attention to the exploration of its business value. In order to bridge this knowledge gap, this study proposes a big data analytics-enabled business value model in which we use the resource-based theory (RBT) and capability building view to explain how big data analytics capabi…	2017	2020-03-07 04:46:00	2020-03-07 04:46:00		287 - 299			70
NOT	Springer Link	BP2PDWI5	journalArticle	2010	Manchikanti, Laxmaiah; Pampati, Vidyasagar; Singh, Vijay; Boswell, Mark V; Smith, Howard S; Hirsch, Joshua A			Explosive growth of facet joint interventions in the medicare population in the United States: a comparative evaluation of 1997, 2002, and 2006 data	No duplicated	Fail					BMC Health Services Research		1472-6963						10.1186/1472-6963-10-84	#N/A	https://bmchealthservres.biomedcentral.com/articles/10.1186/1472-6963-10-84		2010-12	2020-08-10 05:06:25	2020-08-10 05:06:25	2020-08-10 05:06:25	84		1	10		BMC Health Serv Res	Explosive growth of facet joint interventions in the medicare population in the United States							en					DOI.org (Crossref)
NOT	ACM	HBPPE5ZS	conferencePaper	2019	Dhieb, Najmeddine; Ghazzai, Hakim; Besbes, Hichem; Massoud, Yehia			Extreme Gradient Boosting Machine Learning Algorithm For Safe Auto Insurance Operations	No duplicated	Fail					2019 IEEE International Conference of Vehicular Electronics and Safety (ICVES)								10.1109/ICVES.2019.8906396	#N/A	https://doi.org/10.1109/ICVES.2019.8906396		2019	2020-06-21 23:30:00	2020-06-21 23:30:00		1–5											IEEE Press
NOT	ACM	T6M3N3RG	journalArticle	2009	Fan, Chun-I; Huang, Shi-Yuan; Ho, Pei-Hsiu; Lei, Chin-Laung			Fair Anonymous Rewarding Based on Electronic Cash	No duplicated	Fail					J. Syst. Softw.		1641212	Q1					10.1016/j.jss.2009.02.007	#N/A	https://doi.org/10.1016/j.jss.2009.02.007		2009-07	2020-06-21 23:30:00	2020-06-21 23:30:00		1168–1176		7	82
NOT	Springer Link	7X7BX93A	journalArticle	2017	Soumerai, Stephen B.; Ceccarelli, Rachel; Koppel, Ross			False Dichotomies and Health Policy Research Designs: Randomized Trials Are Not Always the Answer	No duplicated	Fail					Journal of General Internal Medicine		0884-8734, 1525-1497						10.1007/s11606-016-3841-9	#N/A	http://link.springer.com/10.1007/s11606-016-3841-9		2017-02	2020-08-10 05:12:16	2020-08-10 05:12:16	2020-08-10 05:12:16	204-209		2	32		J GEN INTERN MED	False Dichotomies and Health Policy Research Designs							en					DOI.org (Crossref)
NOT	ACM	AW434VDS	book	2009	McClure, Stuart; Scambray, Joel; Kurtz, George			Hacking Exposed, Sixth Edition	No duplicated	Fail						0-07-161374-9								#N/A			2009	2020-06-21 23:34:00	2020-06-21 23:34:00													McGraw-Hill, Inc.	USA
NOT	Econopaper	SZUJL34D	journalArticle	1986	McLean, Athena			Family therapy workshops in the United States: Potential abuses in the production of therapy in an advanced capitalist society	No duplicated	Fail					Social Science &amp; Medicine		2779536	Q1			journal			#N/A	https://EconPapers.repec.org/RePEc:eee:socmed:v:23:y:1986:i:2:p:179-189	A market for family therapy workshops has mushroomed in recent years. Treatment of families by therapists conducting such workshops, however, can be dispassionate and dehumanizing. Using the distinction between curing and healing, I do not question the curative potential of family therapy, but I question whether this kind of doctor/patient interaction promotes healing. Also, by demonstrating how …	1986	2020-06-24 17:14:00	2020-06-24 17:14:00		179-189		2	23
R19	WoS	4CTKYNYL	journalArticle	2014	Wang, Dora	United States	Northern America	Health Care, American Style: How Did We Arrive? Where Will We Go?	No duplicated	OK Elegibility	Select			[38]	PSYCHIATRIC ANNALS		485713	Q4	United States	Northern America	Journal		10.3928/00485713-21040707-08	10.3928/00485713-21040707-08		The Patient Protection and Affordable Care Act (PPACA), or “Obamacare,” is analyzed in the context of a brief history of the American health care system. American medicine was a humanistic, charitable endeavor for most of the past century. Its transformation into a profit-driven industry is reviewed. In the early 1900s, physicians led a reform movement to protect patients from the false claims of…	2014-07	2020-08-26 04:46:15	2020-08-26 04:46:15		342-348		7	44										English
NOT	Springer Link	C7BCVUJD	journalArticle	2012	Müller, Katja; Schmeiser, Hato; Wagner, Joël			Feasible fraud and auditing probabilities for insurance companies and policyholders	No duplicated	Fail					Zeitschrift für die gesamte Versicherungswissenschaft		0044-2585, 1865-9748						10.1007/s12297-012-0219-x	#N/A	http://link.springer.com/10.1007/s12297-012-0219-x		2012-12	2020-08-10 05:03:55	2020-08-10 05:03:55	2020-08-10 05:03:55	705-720		5	101		ZVersWiss								en					DOI.org (Crossref)
NOT	ACM	Y47CUHC2	journalArticle	2015	Throckmorton, Chandra S.; Mayew, William J.; Venkatachalam, Mohan; Collins, Leslie M.			Financial Fraud Detection Using Vocal, Linguistic and Financial Cues	No duplicated	Fail					Decis. Support Syst.		1679236	Q1					10.1016/j.dss.2015.04.006	#N/A	https://doi.org/10.1016/j.dss.2015.04.006		2015-06	2020-06-21 23:30:00	2020-06-21 23:30:00		78–87		C	74
NOT	ACM	5QFC632G	conferencePaper	2014	Buevich, Maxim; Schnitzer, Dan; Escalada, Tristan; Jacquiau-Chamski, Arthur; Rowe, Anthony			Fine-Grained Remote Monitoring, Control and Pre-Paid Electrical Service in Rural Microgrids	No duplicated	Fail					Proceedings of the 13th International Symposium on Information Processing in Sensor Networks	978-1-4799-3146-0								#N/A			2014	2020-06-21 23:34:00	2020-06-21 23:34:00		1–12							IPSN ’14				IEEE Press
NOT	Springer Link	ZLH7HJPR	journalArticle	2008	Lim, Chee Yeow; Thong, Tiong Yang; Ding, David K.			Firm diversification and earnings management: evidence from seasoned equity offerings	No duplicated	Fail					Review of Quantitative Finance and Accounting		0924-865X, 1573-7179						10.1007/s11156-007-0043-x	#N/A	http://link.springer.com/10.1007/s11156-007-0043-x		2008-01	2020-08-10 05:17:14	2020-08-10 05:17:14	2020-08-10 05:17:14	69-92		1	30		Rev Quant Finan Acc	Firm diversification and earnings management							en					DOI.org (Crossref)
NOT	ACM	V7ZQEHZR	thesis	2006	Ge, He			Flexible Digital Authentication Techniques	No duplicated	Fail														#N/A			2006	2020-06-21 23:34:00	2020-06-21 23:34:00													University of North Texas	USA			PhD Thesis
NOT	ScienceDirect	F5Y5DX7T	journalArticle	2013	Hamlin, Christopher			Forensic cultures in historical perspective: Technologies of witness, testimony, judgment (and justice?)	No duplicated	Fail					Studies in History and Philosophy of Science Part C: Studies in History and Philosophy of Biological and Biomedical Sciences		13698486	Q1			journal		https://doi.org/10.1016/j.shpsc.2012.09.005	#N/A	http://www.sciencedirect.com/science/article/pii/S1369848612000994	This article explores the history of forensic science in terms of ideologies and institutions rather than developing technique. It presents an analytical framework for characterising forensic institutions and practices, past and present. That framework highlights the distinct issues of means of witness, accredited testimony, and the reaching of juridical decisions. The article applies the framewo…	2013	2020-03-07 04:46:00	2020-03-07 04:46:00		abr.-15		1	44
NOT	ACM	Z5QYKZK6	conferencePaper	2013	Wang, Chang-Ji; Li, Yuan; Xu, Xi-Lei			Forgery Attack on Two ID-Based Proxy Signature Schemes from Bilinear Pairings	No duplicated	Fail					Proceedings of the 2013 Fourth International Conference on Emerging Intelligent Data and Web Technologies	978-1-4799-2141-6							10.1109/EIDWT.2013.45	#N/A	https://doi.org/10.1109/EIDWT.2013.45		2013	2020-06-21 23:30:00	2020-06-21 23:30:00		231–235							EIDWT ’13				IEEE Computer Society	USA
NOT	ACM	5T2NDRSF	conferencePaper	2008	Hyun, Suhng-Ill; Yoon, Eun-Jun; Yoo, Kee-Young			Forgery Attacks on Lee-Chang’s Strong Designated Verifier Signature Scheme	No duplicated	Fail					Proceedings of the 2008 Second International Conference on Future Generation Communication and Networking Symposia - Volume 02	978-0-7695-3546-3							10.1109/FGCNS.2008.81	#N/A	https://doi.org/10.1109/FGCNS.2008.81		2008	2020-06-21 23:28:00	2020-06-21 23:28:00		5–8							FGCNS ’08				IEEE Computer Society	USA
NOT	ACM	Y8ZUZNU4	conferencePaper	2015	MacLean, Diana; Gupta, Sonal; Lembke, Anna; Manning, Christopher; Heer, Jeffrey			Forum77: An Analysis of an Online Health Forum Dedicated to Addiction Recovery	No duplicated	Fail					Proceedings of the 18th ACM Conference on Computer Supported Cooperative Work & Social Computing	978-1-4503-2922-4							10.1145/2675133.2675146	#N/A	https://doi.org/10.1145/2675133.2675146		2015	2020-06-21 23:30:00	2020-06-21 23:30:00		1511–1526							CSCW ’15				Association for Computing Machinery	New York, NY, USA
NOT	ACM	ZXGAJT5D	thesis	2012	Bohannon, Aaron			Foundations of Web Script Security	No duplicated	Fail														#N/A			2012	2020-06-21 23:34:00	2020-06-21 23:34:00													University of Pennsylvania	USA			PhD Thesis
NOT	ScienceDirect	5ZMH2E4T	journalArticle	2014	Boyce, Brian			HIPAA Compliance from a Private Practice Purview	No duplicated	Fail					Journal of the Academy of Nutrition and Dietetics		22122672	Q1			journal		https://doi.org/10.1016/j.jand.2014.05.016	#N/A	http://www.sciencedirect.com/science/article/pii/S2212267214006029		2014	2020-03-07 04:45:00	2020-03-07 04:45:00		1341 - 1346		9	114
NOT	ScienceDirect	IFVCKQRI	journalArticle	2020	Mladovsky, Philipa			Fragmentation by design: universal health coverage policies as governmentality in Senegal	No duplicated	Fail					Social Science & Medicine		2779536	Q1			journal		https://doi.org/10.1016/j.socscimed.2020.113153	#N/A	http://www.sciencedirect.com/science/article/pii/S0277953620303725	There is increasing international consensus that countries need to reduce health system fragmentation in order to achieve universal health coverage (UHC). Yet there is little agreement on what drives fragmentation, in particular the extent to which fragmentation has a political purpose. This study analyses a highly fragmented health financing system through a UHC policy that aims to remove user f…	2020	2020-03-07 04:45:00	2020-03-07 04:45:00		113153
NOT	WoS	5NXPQP5C	journalArticle	2010	Meier, B. D.; Homann, D.			Fraud in the Health-Care System from the Perspective of the Public Health Insurance Companies Empirical Findings on the Work of Anti-Fraud Agencies	Duplicated	Fail					GESUNDHEITSWESEN		0941-3790						10.1055/s-0029-1234097	#N/A		The article summarises the results of a study on the activities of the German public health insurance companies to fight fraudulent behaviour in the system. The study is based on the analysis of 140 activity reports of the years 2004 and 2005 which the companies had to deliver to the Federal Social Insurance Authority as well as on the results of an additional survey. The article deals with the n…	2010-07	2020-08-26 04:46:16	2020-08-26 04:46:16		404-411		7	72										German
NOT	Springer Link	HZQD25NP	journalArticle	2018	Robinson, Richard M.			Friendships of Virtue, Pursuit of the Moral Community, and the Ends of Business	No duplicated	Fail					Journal of Business Ethics		0167-4544, 1573-0697						10.1007/s10551-016-3277-5	#N/A	http://link.springer.com/10.1007/s10551-016-3277-5		2018-08	2020-08-10 05:08:13	2020-08-10 05:08:13	2020-08-10 05:08:13	85-100		1	151		J Bus Ethics								en					DOI.org (Crossref)
NOT	Springer Link	F5H3NEQH	journalArticle	2019	Ulbricht, Christian			From culture to class - legitimate boundary making in German immigration debates on Southern and Eastern Europeans	No duplicated	Fail					Comparative Migration Studies		2214-594X						10.1186/s40878-019-0133-7	#N/A	https://comparativemigrationstudies.springeropen.com/articles/10.1186/s40878-019-0133-7		2019-12	2020-08-10 05:08:34	2020-08-10 05:08:34	2020-08-10 05:08:34	31		1	7		CMS								en					DOI.org (Crossref)
NOT	ScienceDirect	NZ2M3CWW	journalArticle	2013	Wahlberg, Ayo; Rehmann-Sutter, Christoph; Sleeboom-Faulkner, Margaret; Lu, Guangxiu; Döring, Ole; Cong, Yali; Laska-Formejster, Alicja; He, Jing; Chen, Haidan; Gottweis, Herbert; Rose, Nikolas			From global bioethics to ethical governance of biomedical research collaborations	No duplicated	Fail					Social Science & Medicine		2779536	Q1			journal		https://doi.org/10.1016/j.socscimed.2013.03.041	#N/A	http://www.sciencedirect.com/science/article/pii/S0277953613002104	One of the features of advanced life sciences research in recent years has been its internationalisation, with countries such as China and South Korea considered ‘emerging biotech’ locations. As a result, cross-continental collaborations are becoming common generating moves towards ethical and legal standardisation under the rubric of ‘global bioethics’. Such a ‘global’, ‘Western’ or ‘universal’ …	2013	2020-03-07 04:46:00	2020-03-07 04:46:00		293 - 300			98
NOT	ACM	DKXBWFAT	conferencePaper	2010	Xing, Kai; Cheng, Xiuzhen			From Time Domain to Space Domain: Detecting Replica Attacks in Mobile Ad Hoc Networks	No duplicated	Fail					Proceedings of the 29th Conference on Information Communications	978-1-4244-5836-3								#N/A			2010	2020-06-21 23:34:00	2020-06-21 23:34:00		1595–1603							INFOCOM’10				IEEE Press
NOT	SCOPUS	W24FESCV	journalArticle	2006	Morley, N.J.; Ball, L.J.; Ormerod, T.C.			How the detection of insurance fraud succeeds and fails	No duplicated	Fail					Psychology, Crime and Law		1068316X				#N/A		10.1080/10683160512331316325	#N/A	https://www.scopus.com/inward/record.uri?eid=2-s2.0-33745751934&doi=10.1080%2f10683160512331316325&partnerID=40&md5=53db53b5bb6157376165b0a59e3a8ec4	Insurance fraud is a serious and growing problem, and there is widespread recognition that traditional approaches to tackling fraud are inadequate. Studies of insurance fraud have typically focused upon identifying characteristics of fraudulent claims and claimants, and this focus is apparent in the current wave of forensic and data-mining technologies for fraud detection. An alternative approach…	2006	##########	##########		163-180		2	12										English
NOT	Springer Link	QQ5Y8BAQ	journalArticle	2019	Ji, Ai-bing; Qiao, Yanhua; Liu, Chang			Fuzzy DEA-based classifier and its applications in healthcare management	No duplicated	Fail					Health Care Management Science		1386-9620, 1572-9389						10.1007/s10729-019-09477-1	#N/A	http://link.springer.com/10.1007/s10729-019-09477-1		2019-09	2020-08-10 05:13:47	2020-08-10 05:13:47	2020-08-10 05:13:47	560-568		3	22		Health Care Manag Sci								en					DOI.org (Crossref)
NOT	ScienceDirect	58QLDKMJ	journalArticle	2008	Dunne, Nollaig			ID theft for beginners	No duplicated	Fail					Network Security		13534858	Q3			trade journal		https://doi.org/10.1016/S1353-4858(08)70008-4	#N/A	http://www.sciencedirect.com/science/article/pii/S1353485808700084	I attended a fraud forum ran by one of the credit reference agencies a number of months ago. There were may people in attendance from various financial houses, government departments and crime agencies making the usual pleasantries. Selfishly, I wanted a plug for IRM, so I did some digging on the senior director who was chairing the day's lectures.	2008	2020-03-07 04:45:00	2020-03-07 04:45:00		oct.-13		1	2008
NOT	Springer Link	RL9AZPN4	journalArticle	2013	Brooks, Joanna; McCluskey, Serena; King, Nigel; Burton, Kim			Illness perceptions in the context of differing work participation outcomes: exploring the influence of significant others in persistent back pain	No duplicated	Fail					BMC Musculoskeletal Disorders		1471-2474						10.1186/1471-2474-14-48	#N/A	http://bmcmusculoskeletdisord.biomedcentral.com/articles/10.1186/1471-2474-14-48		2013-12	2020-08-10 05:10:59	2020-08-10 05:10:59	2020-08-10 05:10:59	48		1	14		BMC Musculoskelet Disord	Illness perceptions in the context of differing work participation outcomes							en					DOI.org (Crossref)
NOT	Springer Link	V4RRA8F9	journalArticle	2020	Kumar, M. G. Sharavana; Dhulipala, V. R. Sarma; Baskar, S.			Fuzzy unordered rule induction algorithm based classification for reliable communication using wearable computing devices in healthcare	No duplicated	Fail					Journal of Ambient Intelligence and Humanized Computing		1868-5137, 1868-5145						10.1007/s12652-020-02219-0	#N/A	http://link.springer.com/10.1007/s12652-020-02219-0		2020-06-24	2020-08-10 05:13:49	2020-08-10 05:13:49	2020-08-10 05:13:49						J Ambient Intell Human Comput								en					DOI.org (Crossref)
NOT	Springer Link	G9WWBWPW	journalArticle	2011	Walach, Harald; von Stillfried, Nikolaus			Generalised Quantum Theory—Basic Idea and General Intuition: A Background Story and Overview	No duplicated	Fail					Axiomathes		1122-1151, 1572-8390						10.1007/s10516-010-9145-5	#N/A	http://link.springer.com/10.1007/s10516-010-9145-5		2011-06	2020-08-10 05:15:10	2020-08-10 05:15:10	2020-08-10 05:15:10	185-209		2	21		Axiomathes	Generalised Quantum Theory—Basic Idea and General Intuition							en					DOI.org (Crossref)
NOT	ACM	FD92M6I9	journalArticle	2006	Blachman, N. M.			Geometric Properties of a Large Set of Random Signals	No duplicated	Fail					IEEE Trans. Inf. Theor.		189448	Q1					10.1109/18.986029	#N/A	https://doi.org/10.1109/18.986029		2006-09	2020-06-21 23:34:00	2020-06-21 23:34:00		748–752		3	48
NOT	ACM	YCFWG6Q7	journalArticle	2008	Roh, Myung-Cheol; Christmas, Bill; Kittler, Joseph; Lee, Seong-Whan			Gesture Spotting for Low-Resolution Sports Video Annotation	No duplicated	Fail					Pattern Recogn.		313203	Q1					10.1016/j.patcog.2007.07.013	#N/A	https://doi.org/10.1016/j.patcog.2007.07.013		2008-03	2020-06-21 23:30:00	2020-06-21 23:30:00		1124–1137		3	41
NOT	MedLine	2Q6DXJ3A	journalArticle	2013	Barimah, Kofi Bobi; Mensah, Joseph			Ghana's National Health Insurance Scheme: Insights from Members, Administrators and Health Care Providers	No duplicated	Fail					Journal of Health Care for the Poor and Underserved		1548-6869						10.1353/hpu.2013.0144	#N/A		The Ghana National Health Insurance Scheme (NHIS) was established as part of a poverty reduction strategy to make health care more affordable to Ghanaians. It is envisaged that it will eventually replace the existing cash-and-carry system. This paper examines the views of NHIS administrators, members/enrollees, and health care providers on how the Scheme operates in practice. It is part of a larg…	2013-08	2020-08-23 02:56:17	2020-08-23 02:56:17		1378-1390		3	24		J Health Care Poor Underserved	Ghana's National Health Insurance Scheme							eng					PubMed
NOT	WoS	JX665GI3	journalArticle	2013	Barimah, Kofi Bobi; Mensah, Joseph			Ghana's National Health Insurance Scheme: Insights from Members, Administrators and Health Care Providers	Duplicated	Fail					JOURNAL OF HEALTH CARE FOR THE POOR AND UNDERSERVED		1049-2089						10.1353/hpu.2013.0144	#N/A		The Ghana National Health Insurance Scheme (NHIS) was established as part of a poverty reduction strategy to make health care more affordable to Ghanaians. It is envisaged that it will eventually replace the existing cash-and-carry system. This paper examines the views of NHIS administrators, members/enrollees, and health care providers on how the Scheme operates in practice. It is part of a larg…	2013-08	2020-08-26 04:46:15	2020-08-26 04:46:15		1378-1390		3	24										English
NOT	ACM	DPFZG5PA	conferencePaper	2015	Liu, Juan; Bier, Eric; Wilson, Aaron; Honda, Tomo; Kumar, Sricharan; Gilpin, Leilani; Guerra-Gomez, John; Davies, Daniel			Graph Analysis for Detecting Fraud, Waste, and Abuse in Healthcare Data	No duplicated	Fail					Proceedings of the Twenty-Ninth AAAI Conference on Artificial Intelligence	0-262-51129-0								#N/A			2015	2020-06-21 23:28:00	2020-06-21 23:28:00		3912–3919							AAAI’15				AAAI Press
NOT	ACM	4STPRCWS	conferencePaper	2016	Branting, L. Karl; Reeder, Flo; Gold, Jeffrey; Champney, Timothy			Graph Analytics for Healthcare Fraud Risk Estimation	No duplicated	Fail					Proceedings of the 2016 IEEE/ACM International Conference on Advances in Social Networks Analysis and Mining	978-1-5090-2846-7								#N/A			2016	2020-06-21 23:28:00	2020-06-21 23:28:00		845–851							ASONAM ’16				IEEE Press
NOT	ACM	ZQV59RGJ	journalArticle	2018	Horn, William; Kumar, Manoj; Jann, Joefon; Moreira, José; Pattnaik, Pratap; Serrano, Mauricio; Tanase, Gabriel; Yu, Hao			Graph Programming Interface (GPI): A Linear Algebra Programming Model for Large Scale Graph Computations	No duplicated	Fail					Int. J. Parallel Program.		8857458	Q3					10.1007/s10766-016-0481-y	#N/A	https://doi.org/10.1007/s10766-016-0481-y		2018-04	2020-06-21 23:33:00	2020-06-21 23:33:00		412–440		2	46
NOT	ScienceDirect	NFKNZY68	journalArticle	2006	Sovacool, Benjamin K.; Cooper, Christopher			Green Means ‘Go?’—A Colorful Approach to a U.S. National Renewable Portfolio Standard	No duplicated	Fail					The Electricity Journal		10406190	Q1			journal		https://doi.org/10.1016/j.tej.2006.07.004	#N/A	http://www.sciencedirect.com/science/article/pii/S1040619006000868	Opponents of renewable energy often suggest that mandating a national RPS would be technically impossible, costly, unfair to those states without renewable resources, and difficult to enforce. Contrary to these claims, the authors suggest that a properly designed RPS would actually lower electricity prices, empower states and local actors, and provide a host of important ancillary services to the…	2006	2020-03-07 04:46:00	2020-03-07 04:46:00		19 - 32		7	19
NOT	Springer Link	5S9Q5U7Q	journalArticle	2016	Duke Han, S.; Boyle, Patricia A.; Yu, Lei; Arfanakis, Konstantinos; James, Bryan D.; Fleischman, Debra A.; Bennett, David A.			Grey matter correlates of susceptibility to scams in community-dwelling older adults	No duplicated	Fail					Brain Imaging and Behavior		1931-7557, 1931-7565						10.1007/s11682-015-9422-4	#N/A	http://link.springer.com/10.1007/s11682-015-9422-4		2016-06	2020-08-10 05:08:03	2020-08-10 05:08:03	2020-08-10 05:08:03	524-532		2	10		Brain Imaging and Behavior								en					DOI.org (Crossref)
NOT	ACM	C25JF55B	conferencePaper	2017	Wang, Eric; Xu, William; Sastry, Suhas; Liu, Songsong; Zeng, Kai			Hardware Module-Based Message Authentication in Intra-Vehicle Networks	No duplicated	Fail					Proceedings of the 8th International Conference on Cyber-Physical Systems	978-1-4503-4965-9							10.1145/3055004.3055016	#N/A	https://doi.org/10.1145/3055004.3055016		2017	2020-06-21 23:34:00	2020-06-21 23:34:00		207–216							ICCPS ’17				Association for Computing Machinery	New York, NY, USA
NOT	ACM	NPGYWYAV	journalArticle	2006	Sparrow, Robert; Sparrow, Linda			In the Hands of Machines? The Future of Aged Care	No duplicated	Fail					Minds Mach.		9246495	Q1					10.1007/s11023-006-9030-6	#N/A	https://doi.org/10.1007/s11023-006-9030-6		2006-05	2020-06-21 23:28:00	2020-06-21 23:28:00		141–161		2	16
NOT	ScienceDirect	YTIFHVJ7	journalArticle	2015	Lund, Aaron J.			Increased Enforcement Action Likely on the Horizon for Ambulance Providers	No duplicated	Fail					Air Medical Journal		1067991X				#N/A		https://doi.org/10.1016/j.amj.2014.07.035	#N/A	http://www.sciencedirect.com/science/article/pii/S1067991X14002570		2015	2020-03-07 04:45:00	2020-03-07 04:45:00		29 - 31		1	34
NOT	Springer Link	PGNBG7RB	journalArticle	2018	Conroy-Krutz, Jeffrey			Individual Autonomy and Local-Level Solidarity in Africa	No duplicated	Fail					Political Behavior		0190-9320, 1573-6687						10.1007/s11109-017-9415-7	#N/A	http://link.springer.com/10.1007/s11109-017-9415-7		2018-09	2020-08-10 05:06:34	2020-08-10 05:06:34	2020-08-10 05:06:34	593-627		3	40		Polit Behav								en					DOI.org (Crossref)
R22	SCOPUS	VJED5VGN	journalArticle	2012	Manocchia, M.; Scott, A.; Wang, M.C.			Health consumer susceptibility to medical care fraud: An exploratory analysis	Duplicated	OK	Select			[21]	International Journal of Public Policy		17400600	Q4			journal		10.1504/IJPP.2012.045878	10.1504/IJPP.2012.045878	https://www.scopus.com/inward/record.uri?eid=2-s2.0-84863350986&doi=10.1504%2fIJPP.2012.045878&partnerID=40&md5=4da7fe9a14dd66ea2e3f65c51196f0fc	Healthcare fraud and abuse by medical providers is a form of white-collar crime that has had considerable cost and consequences to society. The following study seeks to investigate factors associated with consumers that make them susceptible to potential fraud and abuse schemes. The analysis consists of 56,441 health consumers identified through Blue Cross and Blue Shield Association (BCBSA) frau…	2012	##########	##########		136-148		1-mar.	8										English
R10	ACM	S6G6N2EU	journalArticle	2018	Menon, Nirup M.			Information Spillover and Semi-Collaborative Networks in Insurer Fraud Detection	No duplicated	OK Elegibility					MIS Q.		2767783	Q1					10.25300/MISQ/2018/14433	#N/A	https://doi.org/10.25300/MISQ/2018/14433		2018-06	2020-06-21 23:28:00	2020-06-21 23:28:00		407–426		2	42
NOT	SCOPUS	XDKKGM6U	journalArticle	2018	Menon, Nirup M.			Information Spillover and Semi-Collaborative Networks in Insurer Fraud Detection	Duplicated	Fail					MIS Quarterly: Management Information Systems		2767783	Q1			journal		10.25300/MISQ/2018/14433	#N/A	https://www.scopus.com/inward/record.uri?eid=2-s2.0-85053288098&doi=10.25300%2fMISQ%2f2018%2f14433&partnerID=40&md5=d930eee4981e90e4854e68debdeb3989	Information spillovers are benefits that a party obtains from the IT efforts of another party. Because these benefits arise from data and information sharing, they are best studied at a process level. Medical claims fraud detection is a prototypical data- and information-intensive process in insurance companies. Fraud detection efforts of one insurer can create spillover benefits through data and…	2018	##########	##########		407-426		2	42										English
R9	WoS	TS548N5U	journalArticle	2018	Menon, Nirup M.			INFORMATION SPILLOVER AND SEMI-COLLABORATIVE NETWORKS IN INSURER FRAUD DETECTION	Duplicated	OK					MIS QUARTERLY		0276-7783	Q1			Journal		10.25300/MISQ/2018/14433	#N/A		Information spillovers are benefits that a party obtains from the IT efforts of another party. Because these benefits arise from data and information sharing, they are best studied at a process level. Medical claims fraud detection is a prototypical data-and information-intensive process in insurance companies. Fraud detection efforts of one insurer can create spillover benefits through data and …	2018-06	2020-08-26 04:46:13	2020-08-26 04:46:13		407-426		2	42										English
R3	WoS	7CSWH34H	journalArticle	2020	Bhardwaj, Akashdeep			Health Insurance Claim Prediction Using Artificial Neural Networks	No duplicated	OK Elegibility					INTERNATIONAL JOURNAL OF SYSTEM DYNAMICS APPLICATIONS		2160-9772	WoS (ESCI)			Journal		10.4018/IJSDA.2020070103	#N/A		A number of numerical practices exist that actuaries use to predict annual medical claim expense in an insurance company. This amount needs to be included in the yearly financial budgets. Inappropriate estimating generally has negative effects on the overall performance of the business. This study presents the development of artificial neural network model that is appropriate for predicting the a…	2020-09	2020-08-26 04:46:12	2020-08-26 04:46:12		40-57		3	9										English
NOT	MedLine	H7BFULF6	bookSection	2020	Edemekong, Peter F.; Annamaraju, Pavan; Haydel, Micelle J.			Health Insurance Portability and Accountability Act (HIPAA)	No duplicated	Fail					StatPearls									#N/A	http://www.ncbi.nlm.nih.gov/books/NBK500019/	The Health Insurance Portability and Accountability Act of 1996 (HIPAA; Kennedy–Kassebaum Act, or Kassebaum–Kennedy Act) consists of 5 Titles.[1][2][3][4][5]: Title I: Protects health insurance coverage for workers and their families that change or lose their jobs. It limits new health plans the ability to deny coverage due to a pre-existing condition. Title II: Prevents Health Care Fraud and Abu…	2020	2020-08-23 02:56:17	2020-08-23 02:56:17	2020-08-23 02:56:17												StatPearls Publishing	Treasure Island (FL)	eng	Copyright © 2020, StatPearls Publishing LLC.				PubMed
NOT	Springer Link	J6Y4FPKA	journalArticle	2012	Burgess, James F			Innovation and efficiency in health care: does anyone really know what they mean?	No duplicated	Fail					Health Systems		2047-6965, 2047-6973						10.1057/hs.2012.6	#N/A	https://www.tandfonline.com/doi/full/10.1057/hs.2012.6		2012-06	2020-08-10 05:04:31	2020-08-10 05:04:31	2020-08-10 05:04:31	2020-12-07		1	1		Health Systems	Innovation and efficiency in health care							en					DOI.org (Crossref)
NOT	Springer Link	IGTJTQN2	journalArticle	2017	Grundy, Quinn; Tierney, Lisa; Mayes, Christopher; Lipworth, Wendy			Health Professionals “Make Their Choice”: Pharmaceutical Industry Leaders’ Understandings of Conflict of Interest	No duplicated	Fail					Journal of Bioethical Inquiry		1176-7529, 1872-4353						10.1007/s11673-017-9804-y	#N/A	http://link.springer.com/10.1007/s11673-017-9804-y		2017-12	2020-08-10 05:09:55	2020-08-10 05:09:55	2020-08-10 05:09:55	541-553		4	14		Bioethical Inquiry	Health Professionals “Make Their Choice”							en					DOI.org (Crossref)
NOT	SCOPUS	RM574ATY	journalArticle	2017	Rawlings, P.J.; Lowry, J.P.			Insurance fraud and the role of the civil law	No duplicated	Fail					Modern Law Review		267961	Q2			journal		10.1111/1468-2230.12269	#N/A	https://www.scopus.com/inward/record.uri?eid=2-s2.0-85018329829&doi=10.1111%2f1468-2230.12269&partnerID=40&md5=9c0fa84c92278c0524f6f8db504264b2	Two UK Supreme Court decisions have considered insurance fraud. The first, Versloot Dredging BV v HDI-Gerling Industries Versicherung (The DC Merwestone), concerned the use of a fraudulent device being harnessed to support a legitimate claim which, in the view of the majority, was an area of insurance law in need of re-evaluation. The second, Haywood v Zurich Insurance Co, concerned the use of fr…	2017	##########	##########		510-539		3	80										English
NOT	ScienceDirect	QAT39294	journalArticle	2018	Esmaeilzadeh, Pouyan			Healthcare consumers' opt-in intentions to Health Information Exchanges (HIEs): An empirical study	No duplicated	Fail					Computers in Human Behavior		7475632	Q1			journal		https://doi.org/10.1016/j.chb.2018.02.029	#N/A	http://www.sciencedirect.com/science/article/pii/S0747563218300876	It is generally believed that Health Information Exchanges (HIEs) improve healthcare delivery by reducing medical errors and administrative costs. The potential benefits of HIEs together with the possible risks (such as health information privacy and security concerns) are crucial factors to healthcare consumers' opt-in intentions toward HIEs. To maximize the full value of HIEs, it is important t…	2018	2020-03-07 04:45:00	2020-03-07 04:45:00		114 - 129			84
NOT	ScienceDirect	MBL4BJVW	journalArticle	2010	Herzlinger, Regina E.			Healthcare reform and its implications for the U.S. economy	No duplicated	Fail					Business Horizons		76813	Q1			journal		https://doi.org/10.1016/j.bushor.2009.10.002	#N/A	http://www.sciencedirect.com/science/article/pii/S0007681309001505	U.S. healthcare is currently a poor value proposition in relation to its cost. This must change. Driven by the fundamental forces of financing, consumer preferences, and technology, the U.S. is heading for a profound revolution in healthcare, one that will affect not only the system itself but also the larger U.S. business community. This new healthcare system will create vast opportunities and c…	2010	2020-03-07 04:45:00	2020-03-07 04:45:00		105 - 117		2	53
NOT	ScienceDirect	RTL38IX6	journalArticle	2010	Stogner, John; Gibson, Chris L.			Healthy, wealthy, and wise: Incorporating health issues as a source of strain in Agnew's general strain theory	No duplicated	Fail					Journal of Criminal Justice		472352	Q1			journal		https://doi.org/10.1016/j.jcrimjus.2010.09.003	#N/A	http://www.sciencedirect.com/science/article/pii/S0047235210001716	The current study uses Agnew's general strain theory (GST) as a foundation to argue that poor health may lead to delinquency. Those who suffer frequently from minor health problems and lack resources to afford proper medical care are expected to experience elevated levels of health-related strain, negative emotional affect, and report engaging in more delinquent acts. Using longitudinal data from…	2010	2020-03-07 04:45:00	2020-03-07 04:45:00		1150 - 1159		6	38
NOT	Econopaper	MWWXYG2H	journalArticle	2014	Tseng, Lu-Ming; Su, Wen-Pin			Insurance Salespeople's Attitudes towards Collusion: The Case of Taiwan’s Car Insurance Industry	No duplicated	Fail					The Geneva Papers on Risk and Insurance - Issues and Practice		10185895	Q2			journal			#N/A	https://EconPapers.repec.org/RePEc:pal:gpprii:v:39:y:2014:i:1:p:25-41	Insurance researchers believe that the increase in insurance fraud may be associated with the unethical decisions made by some insurance salespeople. However, to date, research that has empirically investigated the link between insurance salespeople and collusion is scant. Using the car insurance industry in Taiwan as an example, this paper explores the impact of the opportunity to obtain the fra…	2014	2020-06-24 17:02:00	2020-06-24 17:02:00		25-41		1	39
NOT	SCOPUS	IISEPGVV	journalArticle	2014	Tseng, Lu-Ming; Su, Wen-Pin			Insurance Salespeople's Attitudes towards Collusion: The Case of Taiwan’s Car Insurance Industry	Duplicated	Fail					Geneva Papers on Risk and Insurance: Issues and Practice		10185895	Q2			journal		10.1057/gpp.2013.4	#N/A	https://www.scopus.com/inward/record.uri?eid=2-s2.0-84891669516&doi=10.1057%2fgpp.2013.4&partnerID=40&md5=b4a6c949160d80471c23ca36dccae458	Insurance researchers believe that the increase in insurance fraud may be associated with the unethical decisions made by some insurance salespeople. However, to date, research that has empirically investigated the link between insurance salespeople and collusion is scant. Using the car insurance industry in Taiwan as an example, this paper explores the impact of the opportunity to obtain the fra…	2014	##########	##########		25-41		1	39										English
NOT	Springer Link	KYN498F6	journalArticle	2020	Holliday, Alison M.; Gheihman, Galina; Cooper, Cynthia; Sullivan, Amy; Ohyama, Hiroe; Leaf, David E.; Leaf, Rebecca Karp			High Prevalence of Imposterism Among Female Harvard Medical and Dental Students	No duplicated	Fail					Journal of General Internal Medicine		0884-8734, 1525-1497						10.1007/s11606-019-05441-5	#N/A	http://link.springer.com/10.1007/s11606-019-05441-5		2020-08	2020-08-10 05:14:11	2020-08-10 05:14:11	2020-08-10 05:14:11	2499-2501		8	35		J GEN INTERN MED								en					DOI.org (Crossref)
NOT	MedLine	M5AYZTPI	journalArticle	2006	Schulman, Roslyne			HIPAA privacy and security implications for field triage	No duplicated	Fail					Prehospital emergency care: official journal of the National Association of EMS Physicians and the National Association of State EMS Directors		1090-3127						10.1080/10903120600728771	#N/A		The Health Insurance Portability and Accountability Act (HIPAA) of 1996 addresses insurance reforms, medical savings accounts, fraud and abuse provisions, and health information standards. This report discusses HIPAA issues that could impact field triage and emergency medical services.	2006-09	2020-08-23 02:56:17	2020-08-23 02:56:17		340-342		3	10		Prehosp Emerg Care								eng					PubMed
NOT	WoS	PV2PR4FV	journalArticle	2006	Schulman, Roslyne			HIPAA privacy and security implications for field triage	Duplicated	Fail					PREHOSPITAL EMERGENCY CARE		1090-3127						10.1080/10903120600728771	#N/A		The Health Insurance Portability and Accountability Act ( HIPAA) of 1996 addresses insurance reforms, medical savings accounts, fraud and abuse provisions, and health information standards. This report discusses HIPAA issues that could impact field triage and emergency medical services.	2006-09	2020-08-26 04:46:17	2020-08-26 04:46:17		340-342		3	10										English
NOT	ACM	E9TN7BRR	conferencePaper	2013	Lauinger, Tobias; Onarlioglu, Kaan; Chaabane, Abdelberi; Kirda, Engin; Robertson, William; Kaafar, Mohamed Ali			Holiday Pictures or Blockbuster Movies? Insights into Copyright Infringement in User Uploads to One-Click File Hosters	No duplicated	Fail					Proceedings of the 16th International Symposium on Research in Attacks, Intrusions, and Defenses - Volume 8145	978-3-642-41283-7							10.1007/978-3-642-41284-4_19	#N/A	https://doi.org/10.1007/978-3-642-41284-4_19		2013	2020-06-21 23:30:00	2020-06-21 23:30:00		369–389							RAID 2013				Springer-Verlag	Berlin, Heidelberg
NOT	ScienceDirect	LIFGUS48	journalArticle	2012	Nofsinger, John R.			Household behavior and boom/bust cycles	No duplicated	Fail					Journal of Financial Stability		15723089	Q1			journal		https://doi.org/10.1016/j.jfs.2011.05.004	#N/A	http://www.sciencedirect.com/science/article/pii/S1572308911000386	I describe household behavior in boom and bust economic cycles with a particular focus on the recent financial crisis. The behaviors are motivated by cognitive limitations and psychological bias. In boom times, households’ extrapolation bias and groupthink lead to chasing and extending asset bubbles (like tech stocks and real estate). Increasing use of debt spurs the economy and eventually overbu…	2012	2020-03-07 04:46:00	2020-03-07 04:46:00		161 - 173		3	8
NOT	WoS	5RNXVGJQ	journalArticle	2014	Abraham, Jean M.; Karaca-Mandic, Pinar; Simon, Kosali			How Has the Affordable Care Act's Medical Loss Ratio Regulation Affected Insurer Behavior?	No duplicated	Fail					MEDICAL CARE		0025-7079						10.1097/MLR.0000000000000091	#N/A		Background: Starting in 2011, the Affordable Care Act stipulates that insurers meet the minimum medical loss ratio (MLR) standards or issue rebates. An MLR is the proportion of premium revenues spent on clinical benefits, and must be at least 80% in the individual and small-group markets. Although some insurers have issued rebates, it is unclear whether they also adjusted MLRs and their component…	2014-04	2020-08-26 04:46:15	2020-08-26 04:46:15		370-377		4	52										English
NOT	Springer Link	T69C3NQN	journalArticle	2013	Lipworth, Wendy; Montgomery, Kathleen; Little, Miles			How Pharmaceutical Industry Employees Manage Competing Commitments in the Face of Public Criticism	No duplicated	Fail					Journal of Bioethical Inquiry		1176-7529, 1872-4353						10.1007/s11673-013-9449-4	#N/A	http://link.springer.com/10.1007/s11673-013-9449-4		2013-10	2020-08-10 05:14:59	2020-08-10 05:14:59	2020-08-10 05:14:59	355-367		3	10		Bioethical Inquiry								en					DOI.org (Crossref)
NOT	Springer Link	9DQJU6HV	journalArticle	2020	Lekshmy, P. L.; Abdul Rahiman, M.			Hybrid Approach to Speed-Up the Privacy Preserving Kernel K-means Clustering and its Application in Social Distributed Environment	No duplicated	Fail					Journal of Network and Systems Management		1064-7570, 1573-7705						10.1007/s10922-019-09511-1	#N/A	http://link.springer.com/10.1007/s10922-019-09511-1		2020-04	2020-08-10 05:13:12	2020-08-10 05:13:12	2020-08-10 05:13:12	398-422		2	28		J Netw Syst Manage								en					DOI.org (Crossref)
NOT	WoS	QX6E6AXM	journalArticle	2012	Khansa, Lara; Cook, Deborah F.; James, Tabitha; Bruyaka, Olga			Impact of HIPAA provisions on the stock market value of healthcare institutions, and information security and other information technology firms	No duplicated	Fail					COMPUTERS & SECURITY		0167-4048						10.1016/j.cose.2012.06.007	#N/A		Title 1 of the Health Insurance Portability and Accountability Act (HIPAA) was enacted to improve the portability of healthcare insurance coverage and Title II was intended to alleviate fraud and abuse. The development of a health information system was suggested in Title II of HIPAA as a means of promoting standardization to improve the efficiency of the healthcare system and ensure that electro…	2012-09	2020-08-26 04:46:15	2020-08-26 04:46:15		750-770		6	31										English
NOT	ScienceDirect	9Y6H458P	journalArticle	2019	Baber, John T.; Mao, Jialin; Sedrakyan, Art; Connolly, Peter H.; Meltzer, Andrew J.			Impact of provider characteristics on use of endovenous ablation procedures in Medicare beneficiaries	No duplicated	Fail					Journal of Vascular Surgery: Venous and Lymphatic Disorders		2213333X	Q1			journal		https://doi.org/10.1016/j.jvsv.2018.09.012	#N/A	http://www.sciencedirect.com/science/article/pii/S2213333X18304128	Objective The objective of this study was to assess the association between provider characteristics and intensity of endovenous therapy (EVT) utilization in the Medicare population. Methods The Medicare Provider Utilization and Payment Data Public Use Files (2012-2014) were queried to construct a database of providers performing EVT using laser or radiofrequency ablation techniques for treatment…	2019	2020-03-07 04:45:00	2020-03-07 04:45:00		203 - 209.e1		2	7
NOT	Springer Link	ULYZLQ35	journalArticle	2014	Farnia, Stephanie; Gedan, Alicia; Boo, Michael			Impact of the Affordable Care Act on Stem Cell Transplantation	No duplicated	Fail					Current Hematologic Malignancy Reports		1558-8211, 1558-822X						10.1007/s11899-013-0191-0	#N/A	http://link.springer.com/10.1007/s11899-013-0191-0		2014-03	2020-08-10 05:09:52	2020-08-10 05:09:52	2020-08-10 05:09:52	66-72		1	9		Curr Hematol Malig Rep								en					DOI.org (Crossref)
NOT	Springer Link	SJM4PDN9	journalArticle	2006	Lee, Yue-Chune; Yang, Ming-Chin; Huang, Yu-Tung; Liu, Chien-Hsiang; Chen, Sun-Bing			Impacts of Cost Containment Strategies on Pharmaceutical Expenditures of the National Health Insurance in Taiwan, 1996???2003:	No duplicated	Fail					PharmacoEconomics		1170-7690						10.2165/00019053-200624090-00006	#N/A	http://link.springer.com/10.2165/00019053-200624090-00006		2006	2020-08-10 05:11:23	2020-08-10 05:11:23	2020-08-10 05:11:23	891-902		9	24		PharmacoEconomics	Impacts of Cost Containment Strategies on Pharmaceutical Expenditures of the National Health Insurance in Taiwan, 1996?							en					DOI.org (Crossref)
NOT	Springer Link	CAGHFAU6	journalArticle	2020	Wu, Jun-Yun; Huang, Wei-Liang; Xia-Hou, Wei-Ming; Zou, Wei-Ping; Gong, Li-Hua			Imperceptible digital watermarking scheme combining 4-level discrete wavelet transform with singular value decomposition	No duplicated	Fail					Multimedia Tools and Applications		1380-7501, 1573-7721						10.1007/s11042-020-08987-3	#N/A	http://link.springer.com/10.1007/s11042-020-08987-3		2020-05-29	2020-08-10 05:16:35	2020-08-10 05:16:35	2020-08-10 05:16:35						Multimed Tools Appl								en					DOI.org (Crossref)
NOT	Springer Link	L7DR9Q3S	journalArticle	2019	Asadi, Amin			Invitation to Speak at a Conference: The Tempting Technique Adopted by Predatory Conferences’ Organizers	No duplicated	Fail					Science and Engineering Ethics		1353-3452, 1471-5546						10.1007/s11948-018-0038-0	#N/A	http://link.springer.com/10.1007/s11948-018-0038-0		2019-06	2020-08-10 05:12:45	2020-08-10 05:12:45	2020-08-10 05:12:45	975-979		3	25		Sci Eng Ethics	Invitation to Speak at a Conference							en					DOI.org (Crossref)
NOT	WoS	AM94FS5I	journalArticle	2017	Fusheini, Adam; Marnoch, Gordon; Gray, Ann Marie			Implementation Challenges of the National Health Insurance Scheme in Selected Districts in Ghana: Evidence from the Field	No duplicated	Fail					INTERNATIONAL JOURNAL OF PUBLIC ADMINISTRATION		0190-0692						10.1080/01900692.2015.1127963	#N/A		Ghana's National Health Insurance Scheme, introduced in 2003, aims to remove financial barriers to health-care access and bridge the inequality gaps in health care. This paper reports on a study of the implementation process in four local government areas in southern and northern Ghana. The paper profiles key institutional actors and draws on qualitative interview data from 33 indepth interviews.…	2017	2020-08-26 04:46:14	2020-08-26 04:46:14		416-426		5	40										English
NOT	ScienceDirect	MNSK8FIS	journalArticle	2020	Rambotti, Simone			Is there a relationship between welfare-state policies and suicide rates? Evidence from the U.S. states, 2000–2015	No duplicated	Fail					Social Science & Medicine		2779536	Q1			journal		https://doi.org/10.1016/j.socscimed.2019.112778	#N/A	http://www.sciencedirect.com/science/article/pii/S0277953619307737	Suicide is one of the leading causes of death in the United States. The rise in suicide rates is contributing to the recently observed decline in life expectancy. While previous research identified a solid association between economic strain and suicide, little attention has been paid to how specific welfare policies that are designed to alleviate economic strain may influence suicide rates. Ther…	2020	2020-03-07 04:45:00	2020-03-07 04:45:00		112778			246
NOT	ScienceDirect	PM5BLZDU	journalArticle	2020	Irwin, Adriane N.; Manning, Elisabeth H. M.			Implementation of a pharmacist-delivered Medicare counseling service in a rural community health center	No duplicated	Fail					Journal of the American Pharmacists Association		15443191	Q1			journal		https://doi.org/10.1016/j.japh.2020.02.008	#N/A	http://www.sciencedirect.com/science/article/pii/S1544319120300509	Objective To describe a pharmacist-delivered Medicare counseling service in a rural community health center for providing patients and community members with information and resources to facilitate informed Medicare plan selection(s). Setting Federally-qualified health center. Practice innovation Health center patients and community members met with a pharmacist for individual Medicare counseling…	2020	2020-03-07 04:45:00	2020-03-07 04:45:00
NOT	ACM	526QEAZC	conferencePaper	2016	Moon, Jongho; Yu, Jiseon; Yang, Hyungkyu; Won, Dongho			Improvement of Biometrics and Smart Cards-Based Authentication Scheme for Multi-Server Environments	No duplicated	Fail					Proceedings of the 10th International Conference on Ubiquitous Information Management and Communication	978-1-4503-4142-4							10.1145/2857546.2857554	#N/A	https://doi.org/10.1145/2857546.2857554		2016	2020-06-21 23:33:00	2020-06-21 23:33:00									IMCOM ’16				Association for Computing Machinery	New York, NY, USA
NOT	Springer Link	HP43ZZ5C	journalArticle	2010	Cooke, Bill			Joseph McCabe: A Forgotten Early Populariser of Science and Defender of Evolution	No duplicated	Fail					Science & Education		0926-7220, 1573-1901						10.1007/s11191-009-9194-6	#N/A	http://link.springer.com/10.1007/s11191-009-9194-6		2010-05	2020-08-10 05:08:22	2020-08-10 05:08:22	2020-08-10 05:08:22	461-484		2020-05-04	19		Sci & Educ	Joseph McCabe							en					DOI.org (Crossref)
NOT	Springer Link	8RQC8D6I	journalArticle	2020	Chai, Yanting; Zhan, Yu; Wang, Baocang; Ping, Yuan; Zhang, Zhili			Improvement on a privacy-preserving outsourced classification protocol over encrypted data	No duplicated	Fail					Wireless Networks		1022-0038, 1572-8196						10.1007/s11276-020-02329-9	#N/A	http://link.springer.com/10.1007/s11276-020-02329-9		2020-08	2020-08-10 05:16:30	2020-08-10 05:16:30	2020-08-10 05:16:30	4363-4374		6	26		Wireless Netw								en					DOI.org (Crossref)
NOT	SCOPUS	P3EZIBAB	journalArticle	2015	Váňa, T.			Justifiability of taxation in universal provision of healthcare	No duplicated	Fail					Studia Politica		15824551	Q4			journal			#N/A	https://www.scopus.com/inward/record.uri?eid=2-s2.0-84959344562&partnerID=40&md5=9cc3e8dcd1d8a3cbde0366a50d9c1b5a	This paper firstly addresses the question if taxation is justifiable. It draws from a critique of Nozick’s entitlement theory and Cohen’s contrasting view that private property is theft. By a consequent advocacy of the priority of society over an individual it claims that taxation is justifiable for the provision of public goods that are to the benefit of all. The second part of this paper applie…	2015	##########	##########		669-694		4	15										English
NOT	Springer Link	74X6IREH	journalArticle	2019	Shoukry, Alaa; Khader, Jameel; Gani, Showkat			Improving business process and functionality using IoT based E3-value business model	No duplicated	Fail					Electronic Markets		1019-6781, 1422-8890						10.1007/s12525-019-00344-z	#N/A	http://link.springer.com/10.1007/s12525-019-00344-z		2019-04-24	2020-08-10 05:08:01	2020-08-10 05:08:01	2020-08-10 05:08:01						Electron Markets								en					DOI.org (Crossref)
R14	WoS	FK2YBQNZ	journalArticle	2016	Joudaki, Hossein; Rashidian, Arash; Minaei-Bidgoli, Behrouz; Mahmoodi, Mahmood; Geraili, Bijan; Nasiri, Mahdi; Arab, Mohammad			Improving Fraud and Abuse Detection in General Physician Claims: A Data Mining Study	Duplicated	OK	Select	[4]			INTERNATIONAL JOURNAL OF HEALTH POLICY AND MANAGEMENT		2322-5939	Q1			Journal		10.15171/ijhpm.2015.196	10.15171/ijhpm.2015.196		Background: We aimed to identify the indicators of healthcare fraud and abuse in general physicians' drug prescription claims, and to identify a subset of general physicians that were more likely to have committed fraud and abuse. Methods: We applied data mining approach to a major health insurance organization dataset of private sector general physicians' prescription claims. It involved 5 steps…	2016-03	2020-08-26 04:46:14	2020-08-26 04:46:14		165-172		3	5										English
NOT	ScienceDirect	M4PKD6SI	journalArticle	2010	Mendoza, Roger Lee			Kidney black markets and legal transplants: Are they opposite sides of the same coin?	No duplicated	Fail					Health Policy		1688510	Q1			journal		https://doi.org/10.1016/j.healthpol.2009.10.005	#N/A	http://www.sciencedirect.com/science/article/pii/S016885100900267X	Objectives This study investigates why the illegal traffic of kidneys exists and remains resilient in the Philippines. It also evaluates the efficacy of the legal and regulatory framework for kidney (and organ) transplantation, and the corresponding implications for health policy. The experiences of comparable countries are noted. Methods Three surveys were employed in this study: 1) a review of …	2010	2020-03-07 04:45:00	2020-03-07 04:45:00		255 - 265		3	94
NOT	Springer Link	8RYCFS6E	journalArticle	2017	Seaman, Kendra L.; Leong, Josiah K.; Wu, Charlene C.; Knutson, Brian; Samanez-Larkin, Gregory R.			Individual differences in skewed financial risk-taking across the adult life span	No duplicated	Fail					Cognitive, Affective, & Behavioral Neuroscience		1530-7026, 1531-135X						10.3758/s13415-017-0545-5	#N/A	http://link.springer.com/10.3758/s13415-017-0545-5		2017-12	2020-08-10 05:05:42	2020-08-10 05:05:42	2020-08-10 05:05:42	1232-1241		6	17		Cogn Affect Behav Neurosci								en					DOI.org (Crossref)
NOT	ACM	EQUUEWER	bookSection	2009	Patra, Arpita; Choudhary, Ashish; Rangan, C. Pandu			Information Theoretically Secure Multi Party Set Intersection Re-Visited	No duplicated	Fail					Selected Areas in Cryptography: 16th Annual International Workshop, SAC 2009, Calgary, Alberta, Canada, August 13-14, 2009, Revised Selected Papers	978-3-642-05443-3								#N/A	https://doi.org/10.1007/978-3-642-05445-7_5		2009	2020-06-21 23:34:00	2020-06-21 23:34:00		71–91											Springer-Verlag	Berlin, Heidelberg
NOT	SCOPUS	SYWZJ8DV	journalArticle	2015				Largest healthcare fraud settlements from 2014. Ranked by settlement amount under the False Claims Act and other statutes	No duplicated	Fail					Modern healthcare		1607480	Q4			journal			#N/A	https://www.scopus.com/inward/record.uri?eid=2-s2.0-84937199138&partnerID=40&md5=01c8c49e6168b043bb4ed6e0336eb4b4		2015	##########	##########		34		10	45										English
NOT	SCOPUS	MD5T5895	journalArticle	2013	Sonnekus, J.C.			Lax local government and loss due to an uncontrolled fire - Who should bear the loss? [Brandversekering en lakse plaaslike owerhede - Rus die skade waar dit val?]	No duplicated	Fail					Tydskrif vir die Suid-Afrikaanse Reg		2577747	Q4			journal			#N/A	https://www.scopus.com/inward/record.uri?eid=2-s2.0-84875829215&partnerID=40&md5=5849ca9e1a4732ee2a399bdb7246c713	Some of the fundamental principles of a developed legal system that apply to a society governed by the rule of law are self-determination or private autonomy and the minimum of governmental intervention into the private sphere. As a consequence of these principles a loss suffered is in principle carried by the holder of the patrimonial right where the loss materialised - damage rests where it fal…	2013	##########	##########		90-123		1											Afrikaans
R08	ACM	EEGH66BX	journalArticle	2012	Ormerod, ThomasC.; Ball, LindenJ.; Morley, NicolaJ.			Informing the Development of a Fraud Prevention Toolset through a Situated Analysis of Fraud Investigation Expertise	No duplicated	OK Elegibility					Behav. Inf. Technol.		0144929X	Q2					10.1080/01449291003752906	#N/A	https://doi.org/10.1080/01449291003752906		2012-04	2020-06-21 23:28:00	2020-06-21 23:28:00		371–381		4	31
NOT	ACM	9FZ5AWLR	conferencePaper	2019	Buhren, Robert; Werling, Christian; Seifert, Jean-Pierre			Insecure Until Proven Updated: Analyzing AMD SEV’s Remote Attestation	No duplicated	Fail					Proceedings of the 2019 ACM SIGSAC Conference on Computer and Communications Security	978-1-4503-6747-9							10.1145/3319535.3354216	#N/A	https://doi.org/10.1145/3319535.3354216		2019	2020-06-21 23:32:00	2020-06-21 23:32:00		1087–1099							CCS ’19				Association for Computing Machinery	New York, NY, USA
NOT	Econopaper	57JYBYP9	journalArticle	2017	Pawee, Jenweeranon			Legal Research on the Abuse of Patent Litigation and the Defensive Measures for the Japanese and Taiwanese IT Industry	No duplicated	Fail					Asian Journal of Law and Economics		0				#N/A			#N/A	https://EconPapers.repec.org/RePEc:bpj:ajlecn:v:8:y:2017:i:3:p:20:n:6	The patent assertion entity (PAE) which known as “the world, particularly severe impact in the US Specifically, in 2013, the report entitled “Patent Assertion and US Innovation” issued by the National Economic Council and Council of Economic Advisers of the US clearly reflected the significant harm of patent assertion toward the economic development of the country. Moreover, the Congress of the U…	2017	2020-06-24 17:05:00	2020-06-24 17:05:00				3	8
NOT	Springer Link	AC9G34LQ	journalArticle	2008	Heiss, Helmut			Insurance Premium	No duplicated	Fail					ERA Forum		1612-3093, 1863-9038						10.1007/s12027-008-0074-3	#N/A	http://link.springer.com/10.1007/s12027-008-0074-3		2008-09	2020-08-10 05:09:05	2020-08-10 05:09:05	2020-08-10 05:09:05	141-150		S1	9		ERA Forum								en					DOI.org (Crossref)
NOT	SCOPUS	GGIHZBJN	journalArticle	2015	Dacey, B.			LEVELS OF CARE. CLEARING UP CODING CONFUSION	No duplicated	Fail					Medical economics		257206	Q4			journal			#N/A	https://www.scopus.com/inward/record.uri?eid=2-s2.0-84954572543&partnerID=40&md5=61f62e9b9cb5e9bbadaa90fc9ed8fb16		2015	##########	##########		50-51		17	92										English
NOT	WoS	ZSV8UDRW	journalArticle	2013	Srinivasan, Uma; Arunasalam, Bavani			Leveraging Big Data Analytics to Reduce Healthcare Costs	No duplicated	Fail					IT PROFESSIONAL		1520-9202						10.1109/MITP.2013.55	#N/A		Two novel applications for analyzing health insurance claims leverage big data to detect fraud, abuse, waste, and errors. Claim anomalies detected using these applications help private health insurers identify hidden cost overruns that transaction processing systems can't detect.	2013-12	2020-08-26 04:46:15	2020-08-26 04:46:15		21-28		6	15										English
NOT	Econopaper	IZ8N8TYM	journalArticle	1999	Todd, Jerry D.; Welch, Sandra T.; Welch, Orion J.; Holmes, Sarah A.			Insurer vs. Insurance Fraud: Characteristics and Detection	No duplicated	Fail					Journal of Insurance Issues		0				#N/A			#N/A	https://EconPapers.repec.org/RePEc:wri:journl:v:22:y:1999:i:2:p:103-124	Despite concern over insurance fraud by customers, the federal Insurance Fraud Prevention Act primarily targets internal fraud, or insurer fraud, in which criminal acts such as embezzlement could trigger an insurer’s insolvency, rather than fraud perpetrated by policyholders such as filing false or inflated claims—insurance fraud. This study investigates whether insurers’ weapons against insuranc…	1999	2020-06-24 16:48:00	2020-06-24 16:48:00		103-124		2	22
NOT	ACM	4UBA4A5S	conferencePaper	2019	Rynge, Mats; Vahi, Karan; Deelman, Ewa; Mandal, Anirban; Baldin, Ilya; Bhide, Omkar; Heiland, Randy; Welch, Von; Hill, Raquel; Poehlman, William L.; Feltus, F. Alex			Integrity Protection for Scientific Workflow Data: Motivation and Initial Experiences	No duplicated	Fail					Proceedings of the Practice and Experience in Advanced Research Computing on Rise of the Machines (Learning)	978-1-4503-7227-5							10.1145/3332186.3332222	#N/A	https://doi.org/10.1145/3332186.3332222		2019	2020-06-21 23:30:00	2020-06-21 23:30:00									PEARC ’19				Association for Computing Machinery	New York, NY, USA
NOT	Springer Link	HFP97NGF	journalArticle	2020	Thangaramya, K.; Kulothungan, K.; Indira Gandhi, S.; Selvi, M.; Santhosh Kumar, S. V. N.; Arputharaj, Kannan			Intelligent fuzzy rule-based approach with outlier detection for secured routing in WSN	No duplicated	Fail					Soft Computing		1432-7643, 1433-7479						10.1007/s00500-020-04955-z	#N/A	http://link.springer.com/10.1007/s00500-020-04955-z		2020-04-23	2020-08-10 05:17:12	2020-08-10 05:17:12	2020-08-10 05:17:12						Soft Comput								en					DOI.org (Crossref)
R10	ScienceDirect	9QRCT92R	journalArticle	2008	Lin, Chinho; Lin, Chun-Mei; Li, Sheng-Tun; Kuo, Shu-Ching			Intelligent Physician Segmentation and Management Based on KDD Approach	Duplicated	OK					Expert Systems with Applications		9574174	Q1			journal		https://doi.org/10.1016/j.eswa.2007.02.038	#N/A	http://www.sciencedirect.com/science/article/pii/S0957417407000747	Health expenditures have rapidly risen to the top of the political agenda in many countries. Physicians and their actions account for most health care spending. However, very few studies have attempted more comprehensive exploration of general practitioners’ (GPs’) practice patterns segmentation. This paper seeks to bridge this gap. It facilitates the payer or stakeholder to use these GPs’ practi…	2008	2020-03-07 04:45:00	2020-03-07 04:45:00		1963 - 1973		3	34
R24	SCOPUS	SKWUF4N5	journalArticle	2008	Lin, Chinho; Lin, Chun-Mei; Li, Sheng-Tun; Kuo, Shu-Ching			Intelligent Physician Segmentation and Management Based on KDD Approach	Duplicated	OK	Select			[62]	Expert Systems with Applications		9574174	Q1			journal		10.1016/j.eswa.2007.02.038	10.1016/j.eswa.2007.02.038	https://www.scopus.com/inward/record.uri?eid=2-s2.0-37349096433&doi=10.1016%2fj.eswa.2007.02.038&partnerID=40&md5=16f8726bffbdd7b5e43de7eda9c27df8	Health expenditures have rapidly risen to the top of the political agenda in many countries. Physicians and their actions account for most health care spending. However, very few studies have attempted more comprehensive exploration of general practitioners' (GPs') practice patterns segmentation. This paper seeks to bridge this gap. It facilitates the payer or stakeholder to use these GPs' practi…	2008	##########	##########		1963-1973		3	34										English
R29	WoS	IE5JVZVV	journalArticle	2008	Lin, Chinho; Lin, Chun-Mei; Li, Sheng-Tun; Kuo, Shu-Ching			Intelligent Physician Segmentation and Management Based on KDD Approach	Duplicated	OK	Select			[62]	EXPERT SYSTEMS WITH APPLICATIONS		0957-4174	Q1			Journal		10.1016/j.eswa.2007.02.038	10.1016/j.eswa.2007.02.038		Health expenditures have rapidly risen to the top of the political agenda in many countries. Physicians and their actions account for most health care spending. However, very few studies have attempted more comprehensive exploration of general practitioners' (GPs') practice patterns segmentation. This paper seeks to bridge this gap. It facilitates the payer or stakeholder to use these GPs' practi…	2008-04	2020-08-26 04:46:16	2020-08-26 04:46:16		1963-1973		3	34										English
NOT	ACM	N7QCV234	conferencePaper	2011	Ghani, Rayid; Kumar, Mohit			Interactive Learning for Efficiently Detecting Errors in Insurance Claims	No duplicated	Fail					Proceedings of the 17th ACM SIGKDD International Conference on Knowledge Discovery and Data Mining	978-1-4503-0813-7							10.1145/2020408.2020463	#N/A	https://doi.org/10.1145/2020408.2020463		2011	2020-06-21 23:28:00	2020-06-21 23:28:00		325–333							KDD ’11				Association for Computing Machinery	New York, NY, USA
NOT	Econopaper	FTKZY6EW	journalArticle	2007	Millstone, Erik; Van Zwanenberg, Patrick			Mad Cow Disease — Painting Policy-Making into a Corner	No duplicated	Fail					Journal of Risk Research		13669877	Q1			journal			#N/A	https://EconPapers.repec.org/RePEc:taf:jriskr:v:10:y:2007:i:5:p:661-691	The BSE saga in the UK provides important lessons on the role of governments in risk communication and management during crises, and on the ways in which inappropriate early responses can skew the perceptions of stakeholders, exacerbate conflicts between different interest groups and constrain the government's options for effective action. A brief discussion of the emergence of BSE in the UK catt…	2007	2020-06-24 17:16:00	2020-06-24 17:16:00		661-691		5	10
NOT	ACM	N6LAZJ6B	journalArticle	2009	Muir, James A.; Oorschot, Paul C. Van			Internet Geolocation: Evasion and Counterevasion	No duplicated	Fail					ACM Comput. Surv.		3600300	Q1					10.1145/1592451.1592455	#N/A	https://doi.org/10.1145/1592451.1592455		2009-12	2020-06-21 23:34:00	2020-06-21 23:34:00				1	42
NOT	MedLine	YJTY58TE	journalArticle	2010	Manchikanti, Laxmaiah; Singh, Vijay; Boswell, Mark V.			Interventional pain management at crossroads: the perfect storm brewing for a new decade of challenges	No duplicated	Fail					Pain Physician		2150-1149							#N/A		The health care industry in general and care of chronic pain in particular are described as recession-proof. However, a perfect storm with a confluence of many factors and events -none of which alone is particularly devastating - is brewing and may create a catastrophic force, even in a small specialty such as interventional pain management. Multiple challenges related to interventional pain mana…	2010-04	2020-08-23 02:56:17	2020-08-23 02:56:17		E111-140		2	13		Pain Physician	Interventional pain management at crossroads							eng					PubMed
NOT	Springer Link	QSNSXQYL	journalArticle	2012	Chien, Tsair-Wei; Chou, Ming-Ting; Wang, Wen-Chung; Tsai, Li-Shu; Lin, Weir-Sen			Intraclass reliability for assessing how well Taiwan constrained hospital-provided medical services using statistical process control chart techniques	No duplicated	Fail					BMC Medical Research Methodology		1471-2288						10.1186/1471-2288-12-67	#N/A	http://bmcmedresmethodol.biomedcentral.com/articles/10.1186/1471-2288-12-67		2012-12	2020-08-10 05:10:47	2020-08-10 05:10:47	2020-08-10 05:10:47	67		1	12		BMC Med Res Methodol								en					DOI.org (Crossref)
NOT	ScienceDirect	JYHXZ2HA	journalArticle	2013	Cronquist, Rene			Management of Complaints Against Nurses: Review, Investigation, Action, Resolution	No duplicated	Fail					Journal of Nursing Regulation		21558256	Q2			journal		https://doi.org/10.1016/S2155-8256(15)30171-X	#N/A	http://www.sciencedirect.com/science/article/pii/S215582561530171X	While only a little over 2.5% of all nurse licensees have been disciplined, all nurses have an obligation to understand the laws and rules impacting their nursing practice and to be familiar with the complaint process and their rights and responsibilities. This article explains the entire process, including complaint filing, the types of violations reported, the investigation, the board of nursin…	2013	2020-03-07 04:45:00	2020-03-07 04:45:00		25 - 33		1	4
NOT	Springer Link	X38LIDZM	journalArticle	2014	Illari, Phyllis; Russo, Federica			Introduction: Evidence and Causality in the Sciences	No duplicated	Fail					Topoi		0167-7411, 1572-8749						10.1007/s11245-013-9232-5	#N/A	http://link.springer.com/10.1007/s11245-013-9232-5		2014-10	2020-08-10 05:07:58	2020-08-10 05:07:58	2020-08-10 05:07:58	293-294		2	33		Topoi	Introduction							en					DOI.org (Crossref)
NOT	Springer Link	9W4CRJW9	journalArticle	2019	Kock, Christian			Introduction: Rhetoricians on Argumentation	No duplicated	Fail					Argumentation		0920-427X, 1572-8374						10.1007/s10503-019-09503-0	#N/A	http://link.springer.com/10.1007/s10503-019-09503-0		2019-09-20	2020-08-10 05:14:00	2020-08-10 05:14:00	2020-08-10 05:14:00						Argumentation	Introduction							en					DOI.org (Crossref)
R12	Econopaper	EW5RVLP5	journalArticle	2015	Tseng, Lu-Ming; Kang, Yue-Min	Taiwan	Asiatic Region	Managerial Authority, Turnover Intention and Medical Insurance Claims Adjusters’ Recommendations for Claim Payments	No duplicated	OK Elegibility	Select			[51]	The Geneva Papers on Risk and Insurance - Issues and Practice		10185895	Q2	Germany	Western Europe	journal		10.1057/gpp.2014.39	10.1057/gpp.2014.39	https://EconPapers.repec.org/RePEc:pal:gpprii:v:40:y:2015:i:2:p:334-352	Although it is acknowledged that the final decision of whether to accept or reject a medical claim application is determined by medical insurance claims adjusters, very little research on insurance fraud has considered the factors that contribute to the unjustified claim decisions made by these professionals. The purpose of this study is to examine the impacts of managerial authority and moral in…	2015	2020-06-24 16:30:00	2020-06-24 16:30:00		334-352		2	40
R20	SCOPUS	B69E7WFJ	journalArticle	2015	Tseng, Lu-Ming; Kang, Yue-Min			Managerial Authority, Turnover Intention and Medical Insurance Claims Adjusters’ Recommendations for Claim Payments	Duplicated	OK	Select			[51]	Geneva Papers on Risk and Insurance: Issues and Practice		10185895	Q2			journal		10.1057/gpp.2014.39	10.1057/gpp.2014.39	https://www.scopus.com/inward/record.uri?eid=2-s2.0-84926305771&doi=10.1057%2fgpp.2014.39&partnerID=40&md5=41abd3c299c26277571871cabab366a1	Although it is acknowledged that the final decision of whether to accept or reject a medical claim application is determined by medical insurance claims adjusters, very little research on insurance fraud has considered the factors that contribute to the unjustified claim decisions made by these professionals. The purpose of this study is to examine the impacts of managerial authority and moral in…	2015	##########	##########		334-352		2	40										English
NOT	Springer Link	PJJGI3QR	journalArticle	2006	Barrese, James; Scordis, Nicos			Managerial bias in corporate governance and the effect of D&O insurance: A literature review and synthesis	No duplicated	Fail					International Journal of Disclosure and Governance		1741-3591, 1746-6539						10.1057/palgrave.jdg.2040078	#N/A	http://link.springer.com/10.1057/palgrave.jdg.2040078		2006-09	2020-08-10 05:08:45	2020-08-10 05:08:45	2020-08-10 05:08:45	185-196		3	3		Int J Discl Gov	Managerial bias in corporate governance and the effect of D&O insurance							en					DOI.org (Crossref)
NOT	Springer Link	I8AGP4VS	journalArticle	2011	Brake, Elizabeth			Is Divorce Promise-Breaking?	No duplicated	Fail					Ethical Theory and Moral Practice		1386-2820, 1572-8447						10.1007/s10677-009-9217-z	#N/A	http://link.springer.com/10.1007/s10677-009-9217-z		2011-02	2020-08-10 05:06:24	2020-08-10 05:06:24	2020-08-10 05:06:24	23-39		1	14		Ethic Theory Moral Prac								en					DOI.org (Crossref)
NOT	Springer Link	27CUCA8S	journalArticle	2014	Olmedo-Cifuentes, Isabel; Martínez-León, Inocencia María; Davies, Gary			Managing internal stakeholders’ views of corporate reputation	No duplicated	Fail					Service Business		1862-8516, 1862-8508						10.1007/s11628-013-0188-8	#N/A	http://link.springer.com/10.1007/s11628-013-0188-8		2014-03	2020-08-10 05:13:08	2020-08-10 05:13:08	2020-08-10 05:13:08	83-111		1	8		Serv Bus								en					DOI.org (Crossref)
NOT	ScienceDirect	K8CSRQXM	journalArticle	2019	Gooding, Piers			Mapping the rise of digital mental health technologies: Emerging issues for law and society	No duplicated	Fail					International Journal of Law and Psychiatry		1602527	Q1			journal		https://doi.org/10.1016/j.ijlp.2019.101498	#N/A	http://www.sciencedirect.com/science/article/pii/S0160252719300950	The use of digital technologies in mental health initiatives is expanding, leading to calls for clearer legal and regulatory frameworks. However, gaps in knowledge about the scale and nature of change impede efforts to develop responsible public governance in the early stages of what may be the mass uptake of ‘digital mental health technologies’. This article maps established and emerging technol…	2019	2020-03-07 04:45:00	2020-03-07 04:45:00		101498			67
NOT	SCOPUS	LEEZ8BGA	journalArticle	2018	Stripling, E.; Baesens, B.; Chizi, B.; vanden Broucke, S.			Isolation-based conditional anomaly detection on mixed-attribute data to uncover workers’ compensation fraud	No duplicated	Fail					Decision Support Systems		1679236	Q1			journal		10.1016/j.dss.2018.04.001	#N/A	https://www.scopus.com/inward/record.uri?eid=2-s2.0-85046147542&doi=10.1016%2fj.dss.2018.04.001&partnerID=40&md5=c3627361912655ee33d20a32118e54bf	The development of new data analytical methods remains a crucial factor in the combat against insurance fraud. Methods rooted in the research field of anomaly detection are considered as promising candidates for this purpose. Commonly, a fraud data set contains both numeric and nominal attributes, where, due to the ease of expressiveness, the latter often encodes valuable expert knowledge. For th…	2018	##########	##########		13-26			111										English
NOT	Springer Link	KMKFWINZ	journalArticle	2018	Horowski, R.			Japanese medicine and Berlin: a very special and successful relationship	No duplicated	Fail					Journal of Neural Transmission		0300-9564, 1435-1463						10.1007/s00702-017-1800-1	#N/A	http://link.springer.com/10.1007/s00702-017-1800-1		2018-01	2020-08-10 05:09:10	2020-08-10 05:09:10	2020-08-10 05:09:10	2020-07-03		1	125		J Neural Transm	Japanese medicine and Berlin							en					DOI.org (Crossref)
NOT	Springer Link	2HQ7BRJC	journalArticle	2011	Rush, Peter D.			Jurisdictions of Sexual Assault: Reforming the Texts and Testimony of Rape in Australia	No duplicated	Fail					Feminist Legal Studies		0966-3622, 1572-8455						10.1007/s10691-011-9170-9	#N/A	http://link.springer.com/10.1007/s10691-011-9170-9		2011-04	2020-08-10 05:13:03	2020-08-10 05:13:03	2020-08-10 05:13:03	47-73		1	19		Fem Leg Stud	Jurisdictions of Sexual Assault							en					DOI.org (Crossref)
NOT	ScienceDirect	97MDHJ5W	journalArticle	2009	Hough, Michelle G.			Keeping it to ourselves: Technology, privacy, and the loss of reserve	No duplicated	Fail					Technology in Society		0160791X	Q2			journal		https://doi.org/10.1016/j.techsoc.2009.10.005	#N/A	http://www.sciencedirect.com/science/article/pii/S0160791X09000815	This article discusses the loss of reserve, a critical component of privacy, caused by technological advances. I define reserve as our ability to control what information about us is disclosed, and what is not. As technology evolves, the protective inefficiencies of the early information age have given way to increasing intrusiveness, with corresponding impacts on the level of privacy we enjoy. A…	2009	2020-03-07 04:45:00	2020-03-07 04:45:00		406 - 413		4	31
R04	ACM	IGV4YBAH	conferencePaper	2013	Chandola, Varun; Sukumar, Sreenivas R.; Schryver, Jack C.			Knowledge Discovery from Massive Healthcare Claims Data	No duplicated	OK Elegibility					Proceedings of the 19th ACM SIGKDD International Conference on Knowledge Discovery and Data Mining	978-1-4503-2174-7		Others					10.1145/2487575.2488205	#N/A	https://doi.org/10.1145/2487575.2488205		2013	2020-06-21 23:28:00	2020-06-21 23:28:00		1312–1320							KDD ’13				Association for Computing Machinery	New York, NY, USA
NOT	Springer Link	GWB7CNVI	journalArticle	2017	Vasanthapriyan, Shanmuganathan; Xiang, Jianwen; Tian, Jing; Xiong, Shengwu			Knowledge synthesis in software industries: a survey in Sri Lanka	No duplicated	Fail					Knowledge Management Research & Practice		1477-8238, 1477-8246						10.1057/s41275-017-0057-7	#N/A	https://www.tandfonline.com/doi/full/10.1057/s41275-017-0057-7		2017-08	2020-08-10 05:12:57	2020-08-10 05:12:57	2020-08-10 05:12:57	413-430		3	15		Knowledge Management Research & Practice	Knowledge synthesis in software industries							en					DOI.org (Crossref)
NOT	ACM	88MHPIMF	conferencePaper	2013	Wu, Shengbao; Wu, Hongjun; Huang, Tao; Wang, Mingsheng; Wu, Wenling			Leaked-State-Forgery Attack against the Authenticated Encryption Algorithm ALE	No duplicated	Fail					Part I of the Proceedings of the 19th International Conference on Advances in Cryptology - ASIACRYPT 2013 - Volume 8269	978-3-642-42032-0							10.1007/978-3-642-42033-7_20	#N/A	https://doi.org/10.1007/978-3-642-42033-7_20		2013	2020-06-21 23:28:00	2020-06-21 23:28:00		377–404											Springer-Verlag	Berlin, Heidelberg
NOT	SCOPUS	PGEHJ7MK	journalArticle	2011	Frehse, H.; Schiller, H.			Legal civil honor protection of legal persons under the public law/omission of a health insurance claim against misrepresentation [Zivilrechtlicher Ehrenschutz von juristischen Personen des öffentlichen Rechts/Unterlassungsanspruch einer Krankenkasse gegen unrichtige Darstellungen]	No duplicated	Fail					Medizinrecht		7238886	Q4			journal		10.1007/s00350-011-2931-2	#N/A	https://www.scopus.com/inward/record.uri?eid=2-s2.0-80051744685&doi=10.1007%2fs00350-011-2931-2&partnerID=40&md5=d0e78dcc4dd4a11a32ff4f15cab056de		2011	##########	##########		392-396		6	29										German
NOT	Springer Link	P28MBTKS	journalArticle	2019	Zhou, Junjie			Let us Meet Online! Examining the Factors Influencing Older Chinese’s Social Networking Site Use	No duplicated	Fail					Journal of Cross-Cultural Gerontology		0169-3816, 1573-0719						10.1007/s10823-019-09365-9	#N/A	http://link.springer.com/10.1007/s10823-019-09365-9		2019-03	2020-08-10 05:11:48	2020-08-10 05:11:48	2020-08-10 05:11:48	35-49		1	34		J Cross Cult Gerontol								en					DOI.org (Crossref)
NOT	Springer Link	GZ2IHYFC	journalArticle	2017	Kamenova, Kalina			Media portrayal of stem cell research: towards a normative model for science communication	No duplicated	Fail					Asian Bioethics Review		1793-8759, 1793-9453						10.1007/s41649-017-0026-8	#N/A	http://link.springer.com/10.1007/s41649-017-0026-8		2017-10	2020-08-10 05:13:23	2020-08-10 05:13:23	2020-08-10 05:13:23	199-209		3	9		ABR	Media portrayal of stem cell research							en					DOI.org (Crossref)
NOT	ACM	T2UJNH8F	conferencePaper	2018	Aublin, Pierre-Louis; Kelbert, Florian; O’Keeffe, Dan; Muthukumaran, Divya; Priebe, Christian; Lind, Joshua; Krahn, Robert; Fetzer, Christof; Eyers, David; Pietzuch, Peter			LibSEAL: Revealing Service Integrity Violations Using Trusted Execution	No duplicated	Fail					Proceedings of the Thirteenth EuroSys Conference	978-1-4503-5584-1							10.1145/3190508.3190547	#N/A	https://doi.org/10.1145/3190508.3190547		2018	2020-06-21 23:31:00	2020-06-21 23:31:00									EuroSys ’18				Association for Computing Machinery	New York, NY, USA
NOT	Springer Link	7KXBTSR3	journalArticle	2020	MacKenzie, Alison; Bhatt, Ibrar			Lies, Bullshit and Fake News: Some Epistemological Concerns	No duplicated	Fail					Postdigital Science and Education		2524-485X, 2524-4868						10.1007/s42438-018-0025-4	#N/A	http://link.springer.com/10.1007/s42438-018-0025-4		2020-01	2020-08-10 05:11:27	2020-08-10 05:11:27	2020-08-10 05:11:27	2013-09-01		1	2		Postdigit Sci Educ	Lies, Bullshit and Fake News							en					DOI.org (Crossref)
NOT	ScienceDirect	EEYPRGMG	journalArticle	2013	Michael, Katina; Clarke, Roger			Location and tracking of mobile devices: Überveillance stalks the streets	No duplicated	Fail					Computer Law & Security Review		2673649	Q1			journal		https://doi.org/10.1016/j.clsr.2013.03.004	#N/A	http://www.sciencedirect.com/science/article/pii/S0267364913000587	During the last decade, location-tracking and monitoring applications have proliferated, in mobile cellular and wireless data networks, and through self-reporting by applications running in smartphones that are equipped with onboard global positioning system (GPS) chipsets. It is now possible to locate a smartphone user's location not merely to a cell, but to a small area within it. Innovators ha…	2013	2020-03-07 04:45:00	2020-03-07 04:45:00		216 - 228		3	29
NOT	ScienceDirect	H48RZ6AT	journalArticle	2012	Kierkegaard, Patrick			Medical data breaches: Notification delayed is notification denied	No duplicated	Fail					Computer Law & Security Review		2673649	Q1			journal		https://doi.org/10.1016/j.clsr.2012.01.003	#N/A	http://www.sciencedirect.com/science/article/pii/S0267364912000209	The EU and the United States have implemented data breach notification rules that cover the health sectors. Nevertheless, data breach incidents involving medical data continue to rise, especially in the US and the UK. The HITECH Act, Pub. L. 111-5 Title XIII is the first federal health breach notification law in the US to be characterized by less government intrusions, while the revised EU Privac…	2012	2020-03-07 04:45:00	2020-03-07 04:45:00		163 - 183		2	28
NOT	Springer Link	IGL9FJ8I	journalArticle	2020	Crowson, Matthew G.; Chan, Timothy C. Y.			Machine Learning as a Catalyst for Value-Based Health Care	No duplicated	Fail					Journal of Medical Systems		0148-5598, 1573-689X						10.1007/s10916-020-01607-5	#N/A	http://link.springer.com/10.1007/s10916-020-01607-5		2020-09	2020-08-10 05:08:51	2020-08-10 05:08:51	2020-08-10 05:08:51	139, s10916-020-01607-5		9	44		J Med Syst								en					DOI.org (Crossref)
NOT	Springer Link	EH4X84WL	journalArticle	2020	Khanday, Akib Mohi Ud Din; Rabani, Syed Tanzeel; Khan, Qamar Rayees; Rouf, Nusrat; Mohi Ud Din, Masarat			Machine learning based approaches for detecting COVID-19 using clinical text data	No duplicated	Fail					International Journal of Information Technology		2511-2104, 2511-2112						10.1007/s41870-020-00495-9	#N/A	http://link.springer.com/10.1007/s41870-020-00495-9		2020-06-30	2020-08-10 05:15:16	2020-08-10 05:15:16	2020-08-10 05:15:16						Int. j. inf. tecnol.								en					DOI.org (Crossref)
NOT	Springer Link	GVZNURM6	journalArticle	2020	Hassanien, Aboul Ella; Darwish, Ashraf; Abdelghafar, Sara			Machine learning in telemetry data mining of space mission: basics, challenging and future directions	No duplicated	Fail					Artificial Intelligence Review		0269-2821, 1573-7462						10.1007/s10462-019-09760-1	#N/A	http://link.springer.com/10.1007/s10462-019-09760-1		2020-06	2020-08-10 05:09:51	2020-08-10 05:09:51	2020-08-10 05:09:51	3201-3230		5	53		Artif Intell Rev	Machine learning in telemetry data mining of space mission							en					DOI.org (Crossref)
NOT	ACM	G6A93CVG	conferencePaper	2018	Maamar, Assia; Benahmed, Khelifa			Machine Learning Techniques for Energy Theft Detection in AMI	No duplicated	Fail					Proceedings of the 2018 International Conference on Software Engineering and Information Management	978-1-4503-5438-7							10.1145/3178461.3178484	#N/A	https://doi.org/10.1145/3178461.3178484		2018	2020-06-21 23:28:00	2020-06-21 23:28:00		57–62							ICSIM2018				Association for Computing Machinery	New York, NY, USA
NOT	ScienceDirect	LDPA532U	journalArticle	2007	Wick, Mark R.; Adams, Rodney K.			Medical malpractice actions: procedural elements	No duplicated	Fail					Seminars in Diagnostic Pathology		7402570	Q2			journal		https://doi.org/10.1053/j.semdp.2007.03.002	#N/A	http://www.sciencedirect.com/science/article/pii/S0740257007000445	Medical malpractice suits are intensely anxiety-provoking for physicians, in part because of the foreignness of legal terminology and procedure that accompanies them. Consultations with attorneys in such matters may be confusing, and the sequence of necessary legal steps, after the filing of a complaint against the physician, can appear to be arcane and laborious. This brief discussion outlines t…	2007	2020-03-07 04:45:00	2020-03-07 04:45:00		60 - 64		2	24
R5	WoS	ME2J2K2K	journalArticle	2020	Goel, Rajeev K.	United States	Northern America	Medical professionals and health care fraud: Do they aid or check abuse?	No duplicated	OK Elegibility	Select		[32]	[32]	MANAGERIAL AND DECISION ECONOMICS		1436570	Q3	United Kingdom	Western Europe	Journal		10.1002/mde.3117	10.1002/mde.3117		This paper examines the role of health care professionals in combating health care fraud. It is not overall clear whether the share of the health professionals help control abuse. Using data across U.S. states, our econometric results show that greater employment of nurses consistently reduced health fraud, whereas more physicians did not have a significant impact. Further, more urbanized states …	2020-06	2020-08-26 04:46:12	2020-08-26 04:46:12		520-528		4	41										English
NOT	WoS	UZJU7GQK	journalArticle	2017	Arych, Mykhailo			Main problems of personal insurance and directions of their solution in the context of increasing the competitiveness of the insurance market	No duplicated	Fail					UKRAINIAN FOOD JOURNAL		2304-974X						10.24263/2304-974X-2017-6-2-15	#N/A		Introduction. Since there are no data on correlation and regression analysis of the main indicators of personal insurance. Also with the aim of identifying the main problems of personal insurance and directions of their solution in the context of increasing the competitiveness of the insurance market, we have carried out correlation and regression studies on the interdependence of insurance premi…	2017	2020-08-26 04:46:13	2020-08-26 04:46:13		353-364		2	6										English
NOT	ScienceDirect	3XF43TIC	journalArticle	2013	Relyea-Chew, Annemarie			Major Regulatory Changes and the Impact on Diagnostic Imaging in the United States 2005 to 2012∗: ∗Effective May 15, 2013	No duplicated	Fail					Academic Radiology		10766332	Q1			journal		https://doi.org/10.1016/j.acra.2013.05.012	#N/A	http://www.sciencedirect.com/science/article/pii/S107663321300264X	Federal regulation of diagnostic imaging in the United States has increased dramatically in recent years. The primary statutes aimed at curbing escalating costs and reorienting the national priorities of health care have a direct effect on the specialty of diagnostic imaging. This paper surveys the major regulations and current issues that pose challenges to the practice of diagnostic imaging in …	2013	2020-03-07 04:45:00	2020-03-07 04:45:00		1063 - 1068		9	20
NOT	Springer Link	MDK4CXRT	journalArticle	2016	Blaas, Verena; Manhart, Johannes; Büttner, Andreas			Make-up and love bites: two reports about exceptional cases of self-inflicted “injuries”	No duplicated	Fail					Forensic Science, Medicine, and Pathology		1547-769X, 1556-2891						10.1007/s12024-016-9805-x	#N/A	http://link.springer.com/10.1007/s12024-016-9805-x		2016-12	2020-08-10 05:10:56	2020-08-10 05:10:56	2020-08-10 05:10:56	502-505		4	12		Forensic Sci Med Pathol	Make-up and love bites							en					DOI.org (Crossref)
R31	WoS	RDJNGFMX	journalArticle	2006	Baltussen, R.; Bruce, E.; Rhodes, G.; Narh-Bana, S. A.; Agyepong, I.			Management of mutual health organizations in Ghana	Duplicated	OK	Select		[29]	[29]	TROPICAL MEDICINE & INTERNATIONAL HEALTH		1360-2276	Q1			Journal		10.1111/j.1365-3156.2006.01621.x	10.1111/j.1365-3156.2006.01621.x		Objective Mutual Health Organizations (MHO) emerged in Ghana in the mid-1990s. The organizational structure and financial management of private and public MHO hold important lessons for the development of national health insurance in Ghana, but there is little evidence to date on their features. This paper aims at filling this data gap, and at making recommendations to Ghanaian authorities on how…	2006-05	2020-08-26 04:46:17	2020-08-30 01:24:25		654-659		5	11										English
NOT	WoS	6CLYNWB2	journalArticle	2018	Rutherford, Malcolm			Market Deficiencies: From Veblen to Akerlof and Shiller	No duplicated	Fail					JOURNAL OF ECONOMIC ISSUES		0021-3624						10.1080/00213624.2018.1518546	#N/A		In the past, the standard discussions of market failures in economics textbooks confined themselves to issues involving externalities, public goods, and common property (open access). Subsequent to George Akerlof s famous article “The Market for `Lemons,” discussions of the problems created by asymmetric information gradually became standard fare, but the issues raised by thinking of asymmetric i…	2018	2020-08-26 04:46:13	2020-08-26 04:46:13		891-903		4	52										English
NOT	Springer Link	NL5LZJCQ	journalArticle	2009	Abril, Patricia Sánchez; Olazábal, Ann M.; Cava, Anita			Marketing and the Law	No duplicated	Fail					Journal of the Academy of Marketing Science		0092-0703, 1552-7824						10.1007/s11747-009-0159-8	#N/A	http://link.springer.com/10.1007/s11747-009-0159-8		2009-09	2020-08-10 05:06:50	2020-08-10 05:06:50	2020-08-10 05:06:50	375-380		3	37		J. of the Acad. Mark. Sci.								en					DOI.org (Crossref)
NOT	ScienceDirect	JAC8HRC3	journalArticle	2015	Brivot, Marion; Cho, Charles H.; Kuhn, John R.			Marketing or parrhesia: A longitudinal study of AICPA's shifting languages in times of turbulence	No duplicated	Fail					Critical Perspectives on Accounting		10452354	Q1			journal		https://doi.org/10.1016/j.cpa.2015.04.001	#N/A	http://www.sciencedirect.com/science/article/pii/S1045235415000507	This paper examines how the U.S. accounting profession, through the American Institute of Certified Public Accountants (AICPA), sought to restore its damaged reputation and re-legitimize its claim to self-regulation after the Enron scandal. We do so by analyzing the content of AICPA leaders’ web communications to members and outsiders of the Institute between 1997 and 2010 and draw upon the conce…	2015	2020-03-07 04:46:00	2020-03-07 04:46:00		23 - 43			31
NOT	Springer Link	QHRQ75PU	journalArticle	2017	Matheson, Alastair			Marketing trials, marketing tricks — how to spot them and how to stop them	No duplicated	Fail					Trials		1745-6215						10.1186/s13063-017-1827-5	#N/A	http://trialsjournal.biomedcentral.com/articles/10.1186/s13063-017-1827-5		2017-12	2020-08-10 05:14:25	2020-08-10 05:14:25	2020-08-10 05:14:25	105		1	18		Trials								en					DOI.org (Crossref)
NOT	Springer Link	UAAL9FPF	journalArticle	2008	Abela, Andrew V.; Murphy, Patrick E.			Marketing with integrity: ethics and the service-dominant logic for marketing	No duplicated	Fail					Journal of the Academy of Marketing Science		0092-0703, 1552-7824						10.1007/s11747-007-0062-0	#N/A	http://link.springer.com/10.1007/s11747-007-0062-0		2008-03	2020-08-10 05:06:12	2020-08-10 05:06:12	2020-08-10 05:06:12	39-53		1	36		J. of the Acad. Mark. Sci.	Marketing with integrity							en					DOI.org (Crossref)
R15	SCOPUS	64WBCPIV	journalArticle	2009	Gasquoine, P.G.; Jordan, T.L.	United States	Northern America	Medicare/Medicaid Billing Fraud and Abuse by Psychologists	No duplicated	OK Elegibility	Select	[2]	[2]	[2]	Professional Psychology: Research and Practice		7357028	Q2	United States	Northern America	journal		10.1037/a0013645	10.1037/a0013645	https://www.scopus.com/inward/record.uri?eid=2-s2.0-67650616964&doi=10.1037%2fa0013645&partnerID=40&md5=ddbe8767a885fa64667b51ebfe3e0e42	Medicare/Medicaid billing fraud and abuse can be prosecuted under a wider array of laws than apply within the private sector. Cases are typically initiated by whistleblowers or through detection of unusual billing patterns. Few psychologists in independent practice have ever been convicted of Medicare/Medicaid billing fraud or abuse, but government antifraud efforts against psychologists appear t…	2009	##########	##########		279-283		3	40										English
NOT	ACM	9ZS9E99E	book	2014	Sun, Helen; Smith, William			Master Competitive Analytics with Oracle Endeca Information Discovery	No duplicated	Fail						0-07-183318-8								#N/A			2014	2020-06-21 23:31:00	2020-06-21 23:31:00													McGraw-Hill Education Group
NOT	ACM	NL8XVAW9	conferencePaper	2012	Lei, Lingguang; Wang, Yuewu; Jing, Jiwu; Zhang, Zhongwen; Yu, Xingjie			MeadDroid: Detecting Monetary Theft Attacks in Android by DVM Monitoring	No duplicated	Fail					Proceedings of the 15th International Conference on Information Security and Cryptology	978-3-642-37681-8							10.1007/978-3-642-37682-5_7	#N/A	https://doi.org/10.1007/978-3-642-37682-5_7		2012	2020-06-21 23:30:00	2020-06-21 23:30:00		78–91							ICISC’12				Springer-Verlag	Berlin, Heidelberg
NOT	Springer Link	NPFHFQ3E	journalArticle	2012	Zhang, Sheldon X.			Measuring labor trafficking: a research note	No duplicated	Fail					Crime, Law and Social Change		0925-4994, 1573-0751						10.1007/s10611-012-9393-y	#N/A	http://link.springer.com/10.1007/s10611-012-9393-y		2012-11	2020-08-10 05:06:33	2020-08-10 05:06:33	2020-08-10 05:06:33	469-482		4	58		Crime Law Soc Change	Measuring labor trafficking							en					DOI.org (Crossref)
NOT	Econopaper	DTRYG4BF	journalArticle	2019	Kenny, Kate; Fotaki, Marianna; Scriver, Stacey			Mental Heath as a Weapon: Whistleblower Retaliation and Normative Violence	No duplicated	Fail					Journal of Business Ethics	1674544	15730697	Q1			journal			#N/A	https://EconPapers.repec.org/RePEc:kap:jbuset:v:160:y:2019:i:3:d:10.1007_s10551-018-3868-4	Abstract What form does power take in situations of retaliation against whistleblowers? In this article, we move away from dominant perspectives that see power as a resource. In place, we propose a theory of normative power and violence in whistleblower retaliation, drawing on an in-depth empirical study. This enables a deeper understanding of power as it circulates in complex processes of whistl…	2019	2020-06-24 17:03:00	2020-06-24 17:03:00		801-815		3	160
NOT	ACM	VQ2CLVFJ	book	2010	Young, Carl			Metrics and Methods for Security Risk Management	No duplicated	Fail						1-85617-978-8								#N/A			2010	2020-06-21 23:32:00	2020-06-21 23:32:00													Syngress Publishing
NOT	Springer Link	EBAHSWKK	journalArticle	2019	Shanmugapriya, E.; Kavitha, R.			Medical big data analysis: preserving security and privacy with hybrid cloud technology	No duplicated	Fail					Soft Computing		1432-7643, 1433-7479						10.1007/s00500-019-03857-z	#N/A	http://link.springer.com/10.1007/s00500-019-03857-z		2019-04	2020-08-10 05:14:44	2020-08-10 05:14:44	2020-08-10 05:14:44	2585-2596		8	23		Soft Comput	Medical big data analysis							en					DOI.org (Crossref)
NOT	ACM	N7NPJKDH	book	2017	Mahoney, Brian; Billing, Medical; Coding			Medical Billing and Coding Business Free Online Advertising Video Marketing Strategy Book: Learn Million Dollar Website Traffic Secrets to Making Massive Money Now!	No duplicated	Fail						1-5423-4209-0								#N/A			2017	2020-06-21 23:28:00	2020-06-21 23:28:00													CreateSpace Independent Publishing Platform	North Charleston, SC, USA
NOT	ACM	AN779W9D	book	2014	Aalseth, Patricia			Medical Coding: What It Is and How It Works	No duplicated	Fail						1-284-05457-8								#N/A			2014	2020-06-21 23:28:00	2020-06-21 23:28:00													Jones and Bartlett Publishers, Inc.	USA
NOT	Springer Link	MRS6MAGN	journalArticle	2020	Tamilarasi, K.; Jawahar, A.			Medical Data Security for Healthcare Applications Using Hybrid Lightweight Encryption and Swarm Optimization Algorithm	No duplicated	Fail					Wireless Personal Communications		0929-6212, 1572-834X						10.1007/s11277-020-07229-x	#N/A	http://link.springer.com/10.1007/s11277-020-07229-x		2020-03-25	2020-08-10 05:09:38	2020-08-10 05:09:38	2020-08-10 05:09:38						Wireless Pers Commun								en					DOI.org (Crossref)
R13	MedLine	6PBCHJEJ	journalArticle	2014	Judson, Timothy; Haas, Mark; Lagu, Tara			Medical identity theft: prevention and reconciliation initiatives at Massachusetts General Hospital	No duplicated	OK Elegibility					Joint Commission Journal on Quality and Patient Safety		1553-7250	Q1			78	Management	10.1016/s1553-7250(14)40038-2	#N/A		BACKGROUND: Medical identity theft refers to the misuse of another individual's identifying medical information to receive medical care. Beyond the financial burden on patients, hospitals, health insurance companies, and government insurance programs, undetected cases pose major patient safety challenges. Inaccuracies in the medical record may persist even after the theft has been identified beca…	2014-07	2020-08-23 02:56:17	2020-08-23 02:56:17		291-295		7	40		Jt Comm J Qual Patient Saf	Medical identity theft							eng					PubMed
R1	WoS	3TCME4GW	journalArticle	2020	Sun, Haixia; Xiao, Jin; Zhu, Wei; He, Yilong; Zhang, Sheng; Xu, Xiaowei; Hou, Li; Li, Jiao; Ni, Yuan; Xie, Guotong			Medical Knowledge Graph to Enhance Fraud, Waste, and Abuse Detection on Claim Data: Model Development and Performance Evaluation	Duplicated	OK	Select			[59]	JMIR MEDICAL INFORMATICS			Others			Journal		10.2196/17653	10.2196/17653		Background: Fraud, Waste, and Abuse (FWA) detection is a significant yet challenging problem in the health insurance industry. An essential step in FWA detection is to check whether the medication is clinically reasonable with respect to the diagnosis. Currently, human experts with sufficient medical knowledge are required to perform this task. To reduce the cost, insurance inspectors tend to bui…	2020-07	2020-08-26 04:46:12	2020-08-26 04:46:12				7	8										English
R6	WoS	DI77VGD2	journalArticle	2019	Faux, Margaret; Wardle, Jonathan; Adams, Jon			Medicare Billing, Law and Practice: Complex, Incomprehensible and Beginning to Unravel	Duplicated	OK	Select				JOURNAL OF LAW AND MEDICINE		1320-159X	Q3			Journal			Select		Australia's Medicare is still widely considered one of the world's best health systems. However, continual political tinkering for 40 years has led to a medical billing and payment system that has become labyrinthine in its complexity and is more vulnerable to abuse now, from all stakeholders, than when first introduced. Continuing to make alterations to Medicare without addressing underlying str…	2019	2020-08-26 04:46:12	2020-08-26 04:46:12		66-93		1	27										English
R3	SCOPUS	HPJ3SBNF	journalArticle	2019	Johnson, J.M.; Khoshgoftaar, T.M.			Medicare fraud detection using neural networks	No duplicated	OK Elegibility					Journal of Big Data		21961115	Q1			journal		10.1186/s40537-019-0225-0	#N/A	https://www.scopus.com/inward/record.uri?eid=2-s2.0-85069496414&doi=10.1186%2fs40537-019-0225-0&partnerID=40&md5=14b6a08ea86325e4b1af3982775d2a4c	Access to affordable healthcare is a nationwide concern that impacts a large majority of the United States population. Medicare is a Federal Government healthcare program that provides affordable health insurance to the elderly population and individuals with select disabilities. Unfortunately, there is a significant amount of fraud, waste, and abuse within the Medicare system that costs taxpayer…	2019	##########	##########				1	6										English
NOT	MedLine	LZQHFP3R	journalArticle	2016	Centers for Medicare & Medicaid Services (CMS), HHS			Medicare, Medicaid, and Children's Health Insurance Programs: Announcement of the Implementation and Extension of Temporary Moratoria on Enrollment of Part B Non-Emergency Ground Ambulance Suppliers and Home Health Agencies in Designated Geographic Locations and Lifting of the Temporary Moratoria on Enrollment of Part B Emergency Ground Ambulance Suppliers in All Geographic Locations. Extension, …	No duplicated	Fail					Federal Register		0097-6326							#N/A		This document announces the extension of temporary moratoria on the enrollment of new Medicare Part B non-emergency ground ambulance suppliers and Medicare home health agencies (HHAs), subunits, and branch locations in specific locations within designated metropolitan areas in Florida, Illinois, Michigan, Texas, Pennsylvania, and New Jersey to prevent and combat fraud, waste, and abuse. It also a…	2016-08-03	2020-08-23 02:56:17	2020-08-23 02:56:17		51120-51124		149	81		Fed Regist	Medicare, Medicaid, and Children's Health Insurance Programs							eng					PubMed
NOT	ACM	7G2RHKYD	journalArticle	2008	Ramani, S.; Blu, T.; Unser, M.			Monte-Carlo Sure: A Black-Box Optimization of Regularization Parameters for General Denoising Algorithms	No duplicated	Fail					Trans. Img. Proc.		10577149	Q1					10.1109/TIP.2008.2001404	#N/A	https://doi.org/10.1109/TIP.2008.2001404		2008-09	2020-06-21 23:34:00	2020-06-21 23:34:00		1540–1554		9	17
NOT	MedLine	ME4J3BCP	journalArticle	2014	Centers for Medicare & Medicaid Services (CMS), HHS			Medicare, Medicaid, and Children's Health Insurance Programs: announcement of the extended temporary moratoria on enrollment of ambulance suppliers and home health agencies in designated geographic locations. Extension of temporary moratoria	No duplicated	Fail					Federal Register		0097-6326							#N/A		This document announces the extension of temporary moratoria on the enrollment of new ambulance suppliers and home health agencies (HHAs) in specific locations within designated metropolitan areas in Florida, Illinois, Michigan, Texas, Pennsylvania, and New Jersey to prevent and combat fraud, waste, and abuse.	2014-08-01	2020-08-23 02:56:17	2020-08-23 02:56:17		44702-44704		148	79		Fed Regist	Medicare, Medicaid, and Children's Health Insurance Programs							eng					PubMed
NOT	MedLine	WP9J694E	journalArticle	2018	Centers for Medicare & Medicaid Services (CMS), HHS			Medicare, Medicaid, and Children's Health Insurance Programs: Announcement of the Extension of Temporary Moratoria on Enrollment of Part B Non-Emergency Ground Ambulance Suppliers and Home Health Agencies in Designated Geographic Locations. Extension of temporary moratoria	No duplicated	Fail					Federal Register		0097-6326							#N/A		This document announces the extension of statewide temporary moratoria on the enrollment of new Medicare Part B non-emergency ground ambulance providers and suppliers and Medicare home health agencies and branch locations in Florida, Illinois, Michigan, Texas, Pennsylvania, and New Jersey, as applicable, to prevent and combat fraud, waste, and abuse. This extension also applies to the enrollment …	2018-08-02	2020-08-23 02:56:17	2020-08-23 02:56:17		37747-37750		149	83		Fed Regist	Medicare, Medicaid, and Children's Health Insurance Programs							eng					PubMed
NOT	ScienceDirect	TVWGLV49	journalArticle	2011	Burns, Fiona			Mortgages, seniors and the common law contractual doctrine of mental incapacity in Australia	No duplicated	Fail					International Journal of Law and Psychiatry		1602527	Q1			journal		https://doi.org/10.1016/j.ijlp.2011.02.001	#N/A	http://www.sciencedirect.com/science/article/pii/S0160252711000148	Seniors in Australia are being called upon to mortgage their most precious economic asset, the family home. They may be asked to guarantee the liabilities of other family members by providing a mortgage-based guarantee or they may decide to enter into a reverse mortgage to supplement financially their savings and pensions. As the family home is the single most valuable asset for most older Austra…	2011	2020-03-07 04:46:00	2020-03-07 04:46:00		79 - 93		2	34
NOT	Springer Link	GPJHUJZR	journalArticle	2019	Patten, Daniel			Motivations, opportunities, and controls of environmental crime: an empirical test of Kramer and Michalowski’s integrated theoretical model of state-corporate crime	No duplicated	Fail					Crime, Law and Social Change		0925-4994, 1573-0751						10.1007/s10611-019-09811-2	#N/A	http://link.springer.com/10.1007/s10611-019-09811-2		2019-09	2020-08-10 05:17:01	2020-08-10 05:17:01	2020-08-10 05:17:01	195-210		2	72		Crime Law Soc Change	Motivations, opportunities, and controls of environmental crime							en					DOI.org (Crossref)
NOT	MedLine	U8TDPGGR	journalArticle	2017	Centers for Medicare & Medicaid Services (CMS), HHS			Medicare, Medicaid, and Children's Health Insurance Programs: Announcement of the Extension of Temporary Moratoria on Enrollment of Part B Non-Emergency Ground Ambulance Suppliers and Home Health Agencies in Designated Geographic Locations. Extension of temporary moratoria	Duplicated	Fail					Federal Register		0097-6326							#N/A		This document announces the extension of statewide temporary moratoria on the enrollment of new Medicare Part B non-emergency ground ambulance providers and suppliers and Medicare home health agencies, subunits, and branch locations in Florida, Illinois, Michigan, Texas, Pennsylvania, and New Jersey, as applicable, to prevent and combat fraud, waste, and abuse. This extension also applies to the …	2017-07-28	2020-08-23 02:56:17	2020-08-23 02:56:17		35122-35125		144	82		Fed Regist	Medicare, Medicaid, and Children's Health Insurance Programs							eng					PubMed
NOT	MedLine	5XSRVEHX	journalArticle	2018	Centers for Medicare & Medicaid Services (CMS), HHS.			Medicare, Medicaid, and Children's Health Insurance Programs: Announcement of the Extension of Temporary Moratoria on Enrollment of Part B Non-Emergency Ground Ambulance Suppliers and Home Health Agencies in Designated Geographic Locations. Extension of temporary moratoria	Duplicated	Fail					Federal Register		0097-6326							#N/A		This document announces the extension of statewide temporary moratoria on the enrollment of new Medicare Part B non-emergency ground ambulance providers and suppliers and Medicare home health agencies, subunits, and branch locations in Florida, Illinois, Michigan, Texas, Pennsylvania, and New Jersey, as applicable, to prevent and combat fraud, waste, and abuse. This extension also applies to the …	2018-01-30	2020-08-23 02:56:17	2020-08-23 02:56:17		4147-4151		20	83		Fed Regist	Medicare, Medicaid, and Children's Health Insurance Programs							eng					PubMed
NOT	MedLine	WQ4UAYVR	journalArticle	2011	Centers for Medicare & Medicaid Services (CMS); Office of Inspector General (OIG), HHS			Medicare, Medicaid, and Children's Health Insurance Programs; additional screening requirements, application fees, temporary enrollment moratoria, payment suspensions and compliance plans for providers and suppliers. Final rule with comment period	No duplicated	Fail					Federal Register		0097-6326							#N/A		This final rule with comment period will implement provisions of the ACA that establish: Procedures under which screening is conducted for providers of medical or other services and suppliers in the Medicare program, providers in the Medicaid program, and providers in the Children's Health Insurance Program (CHIP); an application fee imposed on institutional providers and suppliers; temporary mor…	2011-02-02	2020-08-23 02:56:17	2020-08-23 02:56:17		5861-5971		22	76		Fed Regist								eng					PubMed
NOT	ScienceDirect	XGHSTJPZ	journalArticle	2010	Hurley, Stephen P.; Berghahn, Marcus J.			Medication Errors and Criminal Negligence: Lessons from Two Cases	No duplicated	Fail					Journal of Nursing Regulation		21558256	Q2			journal		https://doi.org/10.1016/S2155-8256(15)30365-3	#N/A	http://www.sciencedirect.com/science/article/pii/S2155825615303653	Health-care professionals who make serious errors may be subject to criminal prosecution for criminal negligence. In recent years, many states have expanded the concept of criminal negligence to the extent that health-care providers may have difficulty fully understanding what conduct could subject them to criminal prosecution.This article presents two cases in which nurses were prosecuted for cr…	2010	2020-03-07 04:45:00	2020-03-07 04:45:00		39 - 43		1	1
NOT	ScienceDirect	CRLWTAH9	journalArticle	2007	Wick, Mark R.; Foucar, Elliott; Allen, Philip W.; Alves, Venancio A. F.; Bjornsson, Johannes; Bosman, Fred; Churg, Andrew W.; Drut, Ricardo; Foster, Christopher S.; Hauptmann, Steffen; Hytiroglou, Prodromos; Kuo, Tseng-tong; Matsubara, Osamu; Nappi, Oscar; Pervez, Shahid; Rosai, Juan; Sasano, Hironobu; Vielh, Philippe; Zelger, Bernhard			Medicolegal liability in pathology: an international perspective	No duplicated	Fail					Seminars in Diagnostic Pathology		7402570	Q2			journal		https://doi.org/10.1053/j.semdp.2007.03.007	#N/A	http://www.sciencedirect.com/science/article/pii/S0740257007000494	An inevitable outcome of modern Medicine in any country is that some patients will experience adverse events, some of which would have been preventable. Different nations have developed various approaches to such cases; their legal efficacies are probably dissimilar and dependent on a number of disparate variables. An international “snapshot” of the results of the interacting forces can be obtain…	2007	2020-03-07 04:46:00	2020-03-07 04:46:00		65 - 76		2	24
NOT	Springer Link	LMSDS4HH	journalArticle	2013	Bal, B. Sonny; Brenner, Lawrence H.			Medicolegal Sidebar: Corporate Relationships and Increased Surgeon Liability Risk	No duplicated	Fail					Clinical Orthopaedics and Related Research®		0009-921X, 1528-1132						10.1007/s11999-013-2835-8	#N/A	http://link.springer.com/10.1007/s11999-013-2835-8		2013-04	2020-08-10 05:09:45	2020-08-10 05:09:45	2020-08-10 05:09:45	1092-1096		4	471		Clin Orthop Relat Res	Medicolegal Sidebar							en					DOI.org (Crossref)
NOT	ACM	EY4YC6LM	conferencePaper	2006	Chen, Patrick S.; Chang, K. C.; Hsing, Tai-Ping; Chou, Shihchieh			Mining Criminal Databases to Finding Investigation Clues—by Example of Stolen Automobiles Database	No duplicated	Fail					Proceedings of the 2006 International Conference on Intelligence and Security Informatics	3-540-33361-4							10.1007/11734628_12	#N/A	https://doi.org/10.1007/11734628_12		2006	2020-06-21 23:31:00	2020-06-21 23:31:00		91–102							WISI’06				Springer-Verlag	Berlin, Heidelberg
R23	SCOPUS	8H6NIK6L	journalArticle	2012	Wan, Thomas T.H.; Shasky, Charles A.			Mining medical claims data with exploratory to confirmatory statistical methods	Duplicated	OK	Select		[24]	[24]	International Journal of Public Policy		17400600	Q4			journal		10.1504/IJPP.2012.045877	10.1504/IJPP.2012.045877	https://www.scopus.com/inward/record.uri?eid=2-s2.0-84858756842&doi=10.1504%2fIJPP.2012.045877&partnerID=40&md5=2d2d2c5c0ccbf7047df6d6dbd6014595	Medical billing errors constitute a major problem in the medical payment system in the USA. Little is known about how to identify the predictors that influence the error rate in hospital billings. Health services researchers have concentrated to a large extent on applying exploratory statistical methods to identify the patterns of care and analyse the variation in health services use. Despite the…	2012	##########	##########		122-135		1-mar.	8										English
NOT	ACM	33FYJGJ8	conferencePaper	2008	Shan, Yin; Jeacocke, David; Murray, D. Wayne; Sutinen, Alison			Mining Medical Specialist Billing Patterns for Health Service Management	No duplicated	Fail					Proceedings of the 7th Australasian Data Mining Conference - Volume 87	978-1-920682-68-2								#N/A			2008	2020-06-21 23:28:00	2020-06-21 23:28:00		105–110							AusDM ’08				Australian Computer Society, Inc.	AUS
NOT	ACM	RPWVHDYR	book	2014	Rana, Anurag			Net Neutrality. Developing Business Model and Evidence Based Net Neutrality Regulation	No duplicated	Fail						3-656-66945-7								#N/A			2014	2020-06-21 23:31:00	2020-06-21 23:31:00													GRIN Verlag	Santa Cruz, CA, USA
NOT	ACM	KNL5PIIP	book	2010	Stallings, William			Network Security Essentials: Applications and Standards	No duplicated	Fail						0-13-610805-9								#N/A			2010	2020-06-21 23:32:00	2020-06-21 23:32:00													Prentice Hall Press	USA
NOT	ACM	CCG9YRKU	conferencePaper	2016	Armknecht, Frederik; Barman, Ludovic; Bohli, Jens-Matthias; Karame, Ghassan O.			Mirror: Enabling Proofs of Data Replication and Retrievability in the Cloud	No duplicated	Fail					Proceedings of the 25th USENIX Conference on Security Symposium	978-1-931971-32-4								#N/A			2016	2020-06-21 23:31:00	2020-06-21 23:31:00		1051–1068							SEC’16				USENIX Association	USA
NOT	SCOPUS	45JGG64V	journalArticle	2017	Burns, J.			New Caution About Risk Adjustment After United Whistleblower Lawsuit	No duplicated	Fail					Managed care (Langhorne, Pa.)		10623388	Q4			journal			#N/A	https://www.scopus.com/inward/record.uri?eid=2-s2.0-85063662217&partnerID=40&md5=3123da8142c64611e451e3acf76ffb67	Did UnitedHealthcare's risk adjustment department actually "turn on the gas," as one executive put it, in an illegal effort to increase revenue? That's the claim at the heart of two cases the federal Department of Justice brought this spring against the nation's largest health insurer. The industry is watching closely.	2017	##########	##########		18		7	26										English
NOT	ACM	FUZ3PEW7	conferencePaper	2014	Varshney, Upkar			Mobile Health: Medication Abuse and Addiction	No duplicated	Fail					Proceedings of the 4th ACM MobiHoc Workshop on Pervasive Wireless Healthcare	978-1-4503-2983-5							10.1145/2633651.2633656	#N/A	https://doi.org/10.1145/2633651.2633656		2014	2020-06-21 23:28:00	2020-06-21 23:28:00		37–42							MobileHealth ’14				Association for Computing Machinery	New York, NY, USA
NOT	ACM	A9V9AZBL	conferencePaper	2007	Mintram, Robert; Anyakoha, Chukwudi; Vincent, Jonathan; Phalp, Keith			Modelling Call Detail Records from a Mobile Telecommunications Network	No duplicated	Fail					The 16th IASTED International Conference on Applied Simulation and Modelling	978-0-88986-688-1								#N/A			2007	2020-06-21 23:31:00	2020-06-21 23:31:00		56–61							ASM ’07				ACTA Press	USA
NOT	ACM	PFRQM38V	conferencePaper	2015	Varshney, Upkar			Monitoring and Estimating Medication Abuse	No duplicated	Fail					Revised Selected Papers of the International Conference on Smart Health - Volume 9545	978-3-319-29174-1							10.1007/978-3-319-29175-8_15	#N/A	https://doi.org/10.1007/978-3-319-29175-8_15		2015	2020-06-21 23:28:00	2020-06-21 23:28:00		169–174							ICSH 2015				Springer-Verlag	Berlin, Heidelberg
NOT	Springer Link	SIMGXYFM	journalArticle	2018	Kruijtbosch, Martine; Göttgens-Jansen, Wilma; Floor-Schreudering, Annemieke; van Leeuwen, Evert; Bouvy, Marcel L.			Moral dilemmas of community pharmacists: a narrative study	No duplicated	Fail					International Journal of Clinical Pharmacy		2210-7703, 2210-7711						10.1007/s11096-017-0561-0	#N/A	http://link.springer.com/10.1007/s11096-017-0561-0		2018-02	2020-08-10 05:07:45	2020-08-10 05:07:45	2020-08-10 05:07:45	74-83		1	40		Int J Clin Pharm	Moral dilemmas of community pharmacists							en					DOI.org (Crossref)
NOT	ACM	78QARE5I	journalArticle	2014	Kumari, Saru; Khan, Muhammad Khurram			More Secure Smart Card-Based Remote User Password Authentication Scheme with User Anonymity	No duplicated	Fail					Sec. and Commun. Netw.		19390114						10.1002/sec.916	#N/A	https://doi.org/10.1002/sec.916		2014-11	2020-06-21 23:34:00	2020-06-21 23:34:00		2039–2053		11	7
NOT	Springer Link	RXNCY6CG	journalArticle	2020	Harimoorthy, Karthikeyan; Thangavelu, Menakadevi			Multi-disease prediction model using improved SVM-radial bias technique in healthcare monitoring system	No duplicated	Fail					Journal of Ambient Intelligence and Humanized Computing		1868-5137, 1868-5145						10.1007/s12652-019-01652-0	#N/A	http://link.springer.com/10.1007/s12652-019-01652-0		2020-01-02	2020-08-10 05:13:48	2020-08-10 05:13:48	2020-08-10 05:13:48						J Ambient Intell Human Comput								en					DOI.org (Crossref)
NOT	Springer Link	KCXI68NP	journalArticle	2020	El_Rahman, Sahar A.			Multimodal biometric systems based on different fusion levels of ECG and fingerprint using different classifiers	No duplicated	Fail					Soft Computing		1432-7643, 1433-7479						10.1007/s00500-020-04700-6	#N/A	http://link.springer.com/10.1007/s00500-020-04700-6		2020-08	2020-08-10 05:12:22	2020-08-10 05:12:22	2020-08-10 05:12:22	12599-12632		16	24		Soft Comput								en					DOI.org (Crossref)
NOT	ACM	PSZ3A75R	journalArticle	2006				News Briefs	No duplicated	Fail					IT Professional		15209202	Q1					10.1109/MITP.2006.24	#N/A	https://doi.org/10.1109/MITP.2006.24		2006-01	2020-06-21 23:34:00	2020-06-21 23:34:00		11–15		1	8
NOT	ScienceDirect	2ILMDWDY	journalArticle	2010	Rabinowitz, Aaron; Laugesen, Miriam			Niche players in health policy: Medical specialty societies in Congress 1969–2002	No duplicated	Fail					Social Science & Medicine		2779536	Q1			journal		https://doi.org/10.1016/j.socscimed.2010.06.035	#N/A	http://www.sciencedirect.com/science/article/pii/S0277953610005344	Scholars and commentators alike have long used ‘organized medicine’ as shorthand for the American Medical Association (AMA). However, organized medicine has increasingly shown signs of fragmentation into specialty societies over the last two decades. While the AMA remains the largest association of physicians, and wields a great deal of influence in political circles, its use as a proxy for organ…	2010	2020-03-07 04:45:00	2020-03-07 04:45:00		1341 - 1348		7	71
NOT	ACM	NUW6RF4E	conferencePaper	2016	Love, Fred; McMillin, Bruce; Tulasidas, Sivanesan; Balachandran, W.			Multiple Security Domain Nondeducibility for Point-of-Care Diagnostic Technology: WiP Abstract	No duplicated	Fail					Proceedings of the 7th International Conference on Cyber-Physical Systems									#N/A			2016	2020-06-21 23:30:00	2020-06-21 23:30:00									ICCPS ’16				IEEE Press
NOT	ACM	C6L48J6A	conferencePaper	2009	Kong, Fanyu; Yu, Jia			Number-Theoretic Attack on Lyuu-Wu’s Multi-Proxy Multi-Signature Scheme	No duplicated	Fail					Proceedings of the 2009 Fifth International Conference on Information Assurance and Security - Volume 01	978-0-7695-3744-3							10.1109/IAS.2009.130	#N/A	https://doi.org/10.1109/IAS.2009.130		2009	2020-06-21 23:31:00	2020-06-21 23:31:00		666–668							IAS ’09				IEEE Computer Society	USA
R4	Springer Link	YM2B6KS4	journalArticle	2016	Johnson, Marina Evrim; Nagarur, Nagen			Multi-stage methodology to detect health insurance claim fraud	Duplicated	OK	Select		[31]	[31]	Health Care Management Science		1386-9620, 1572-9389	Q1			Journal		10.1007/s10729-015-9317-3	10.1007/s10729-015-9317-3	http://link.springer.com/10.1007/s10729-015-9317-3		2016-09	2020-08-10 05:03:39	2020-08-10 05:03:39	2020-08-10 05:03:39	249-260		3	19		Health Care Manag Sci								en					DOI.org (Crossref)
R13	WoS	P8KSK4Y4	journalArticle	2016	Johnson, Marina Evrim; Nagarur, Nagen			Multi-stage methodology to detect health insurance claim fraud	Duplicated	OK	Select		[31]	[31]	HEALTH CARE MANAGEMENT SCIENCE		1386-9620	Q1			Journal		10.1007/s10729-015-9317-3	10.1007/s10729-015-9317-3		Healthcare costs in the US, as well as in other countries, increase rapidly due to demographic, economic, social, and legal changes. This increase in healthcare costs impacts both government and private health insurance systems. Fraudulent behaviors of healthcare providers and patients have become a serious burden to insurance systems by bringing unnecessary costs. Insurance companies thus develo…	2016-09	2020-08-26 04:46:14	2020-08-26 04:46:14		249-260		3	19										English
NOT	Springer Link	VPNIVLUY	journalArticle	2006	Spurgin, Earl W.			Occupational Safety and Paternalism: Machan Revisited	No duplicated	Fail					Journal of Business Ethics		0167-4544, 1573-0697						10.1007/s10551-005-3326-y	#N/A	http://link.springer.com/10.1007/s10551-005-3326-y		2006-01	2020-08-10 05:07:00	2020-08-10 05:07:00	2020-08-10 05:07:00	155-173		2	63		J Bus Ethics	Occupational Safety and Paternalism							en					DOI.org (Crossref)
NOT	Springer Link	UQGEPV7S	journalArticle	2017	Lamptey, Abena Agyeiwaa; Nsiah-Boateng, Eric; Agyemang, Samuel Agyei; Aikins, Moses			National health insurance accreditation pattern among private healthcare providers in Ghana	No duplicated	Fail					Archives of Public Health		2049-3258						10.1186/s13690-017-0205-9	#N/A	http://archpublichealth.biomedcentral.com/articles/10.1186/s13690-017-0205-9		2017-12	2020-08-10 05:13:13	2020-08-10 05:13:13	2020-08-10 05:13:13	36		1	75		Arch Public Health								en					DOI.org (Crossref)
NOT	Springer Link	QDBIMY6N	journalArticle	2015	Taylor, Flagg			On Czech Dissent	No duplicated	Fail					Society		0147-2011, 1936-4725						10.1007/s12115-014-9861-3	#N/A	http://link.springer.com/10.1007/s12115-014-9861-3		2015-02	2020-08-10 05:16:24	2020-08-10 05:16:24	2020-08-10 05:16:24	87-92		1	52		Soc								en					DOI.org (Crossref)
NOT	MedLine	RFZVA23K	journalArticle	2011	Manchikanti, Laxmaiah; Falco, Frank J. E.; Hirsch, Joshua A.			Necessity and implications of ICD-10: facts and fallacies	No duplicated	Fail					Pain Physician		2150-1149							#N/A		The International Classification of Diseases-10 (ICD-10 is a new system that is expected to be implemented effective on October 1, 2013. This new system is a federally mandated change affecting all payers and providers, and is expected to exceed both the Health Insurance Portability and Accountability Act (HIPAA) and Y2K in terms of costs and risks. However, the Administration is poised to implem…	2011-10	2020-08-23 02:56:17	2020-08-23 02:56:17		E405-425		5	14		Pain Physician	Necessity and implications of ICD-10							eng					PubMed
NOT	SCOPUS	3L8UYYHR	journalArticle	2015	Neville, R.			On exaggerating creation's role in biblical law and ethics	No duplicated	Fail					Tyndale Bulletin		827118	Q4			journal			#N/A	https://www.scopus.com/inward/record.uri?eid=2-s2.0-85051401501&partnerID=40&md5=87c3a16f9ebddd1513802acdbb024a4c	Recent claims that creation theology is the broad horizon of Old Testament theology carry with them the potential for making easy connections between creation and ethics in biblical law. This potential is beginning to be realised in assertions that creation has an implied presence in Israel's law and that Israel's economic life was carried out within a worldview shaped by creation principles. The…	2015	##########	##########		ene.-17		1	66										English
NOT	Springer Link	JDU75ZIG	journalArticle	2020	Wu, Chunxue; Guo, Shengnan; Wu, Yan; Ai, Jun; Xiong, Neal N.			Networked Fault Detection of Field Equipment from Monitoring System Based on Fusing of Motion Sensing and Appearance Information	No duplicated	Fail					Multimedia Tools and Applications		1380-7501, 1573-7721						10.1007/s11042-020-08885-8	#N/A	http://link.springer.com/10.1007/s11042-020-08885-8		2020-06	2020-08-10 05:16:38	2020-08-10 05:16:38	2020-08-10 05:16:38	16319-16348		23-24	79		Multimed Tools Appl								en					DOI.org (Crossref)
NOT	Econopaper	3EM243AC	journalArticle	2000	Picard, Pierre			On the Design of Optimal Insurance Policies under Manipulation of Audit Cost	No duplicated	Fail					International Economic Review		206598	Q1			journal			#N/A	https://EconPapers.repec.org/RePEc:ier:iecrev:v:41:y:2000:i:4:p:1049-71	This article characterizes optimal insurance policies under deterministic auditing in a situation where the policyholders can misrepresent their losses. Under exogenous audit cost, a straight deductible is optimal when the policyholders can inflate their claims by intentionally increasing the damages. If policyholders can manipulate the audit cost and the insurer is unable to observe the cost inc…	2000	2020-06-24 17:04:00	2020-06-24 17:04:00		1049-71		4	41
NOT	ACM	9HB695DE	journalArticle	2018	Wu, Libing; Xu, Zhiyan; He, Debiao; Wang, Xianmin; You, Ilsun			New Certificateless Aggregate Signature Scheme for Healthcare Multimedia Social Network on Cloud Environment	No duplicated	Fail					Sec. and Commun. Netw.		19390114						10.1155/2018/2595273	#N/A	https://doi.org/10.1155/2018/2595273		2018-01	2020-06-21 23:30:00	2020-06-21 23:30:00					2018
NOT	ACM	TWMJS6EL	thesis	2012	Jain, Abhishek			New Frontiers in Secure Computation	No duplicated	Fail														#N/A			2012	2020-06-21 23:34:00	2020-06-21 23:34:00													University of California at Los Angeles	USA			PhD Thesis
NOT	ScienceDirect	54YUFRVQ	journalArticle	2008	Saxby, Stephen			News and comment on recent developments from around the world	No duplicated	Fail					Computer Law & Security Review		2673649	Q1			journal		https://doi.org/10.1016/j.clsr.2008.04.004	#N/A	http://www.sciencedirect.com/science/article/pii/S0267364908000411		2008	2020-03-07 04:45:00	2020-03-07 04:45:00		189 - 205		3	24
NOT	ScienceDirect	BGGP56FS	journalArticle	2008	Saxby, Stephen			News and comment on recent developments from around the world	Duplicated	Fail					Computer Law & Security Review		2673649	Q1			journal		https://doi.org/10.1016/j.clsr.2008.06.002	#N/A	http://www.sciencedirect.com/science/article/pii/S0267364908000770		2008	2020-03-07 04:45:00	2020-03-07 04:45:00		283 - 298		4	24
NOT	ScienceDirect	TGLBZ3NC	journalArticle	2008	Saxby, Stephen			News and comment on recent developments from around the world	Duplicated	Fail					Computer Law & Security Review		2673649	Q1			journal		https://doi.org/10.1016/j.clsr.2007.11.006	#N/A	http://www.sciencedirect.com/science/article/pii/S0267364907001100		2008	2020-03-07 04:45:00	2020-03-07 04:45:00		mar.-20		1	24
NOT	ScienceDirect	ZTY6CN8M	journalArticle	2007	Saxby, Stephen			News and comment on recent developments from around the world	Duplicated	Fail					Computer Law & Security Review		2673649	Q1			journal		https://doi.org/10.1016/j.clsr.2007.07.008	#N/A	http://www.sciencedirect.com/science/article/pii/S026736490700074X		2007	2020-03-07 04:45:00	2020-03-07 04:45:00		383 - 398		5	23
R09	ACM	3YP9AIXP	journalArticle	2009	Dionne, Georges; Giuliano, Florence; Picard, Pierre	Canada	Northern America	Optimal Auditing with Scoring: Theory and Application to Insurance Fraud	No duplicated	OK Elegibility	Select			[54]	Manage. Sci.		251909	Q1	United States	Northern America			10.1287/mnsc.1080.0905	10.1287/mnsc.1080.0905	https://doi.org/10.1287/mnsc.1080.0905		2009-01	2020-06-21 23:28:00	2020-06-21 23:28:00		58–70		1	55
R11	Econopaper	ZWEWVWSJ	journalArticle	2009	Dionne, Georges; Giuliano, Florence; Picard, Pierre			Optimal Auditing with Scoring: Theory and Application to Insurance Fraud	Duplicated	OK					Management Science		251909	Q1			journal			#N/A	https://EconPapers.repec.org/RePEc:inm:ormnsc:v:55:y:2009:i:1:p:58-70	This article makes a bridge between the theory of optimal auditing and the scoring methodology in an asymmetric information setting. Our application is meant for insurance claims fraud, but it can be applied to many other activities that use the scoring approach. Fraud signals are classified based on the degree to which they reveal an increasing probability of fraud. We show that the optimal audi…	2009	2020-06-24 16:48:00	2020-06-24 16:48:00		58-70		1	55
NOT	ScienceDirect	YGIWW5P4	journalArticle	2007	Saxby, Stephen			News and comment on recent developments from around the world	Duplicated	Fail					Computer Law & Security Review		2673649	Q1			journal		https://doi.org/10.1016/j.clsr.2007.10.002	#N/A	http://www.sciencedirect.com/science/article/pii/S0267364907000970		2007	2020-03-07 04:46:00	2020-03-07 04:46:00		479 - 494		6	23
NOT	Springer Link	LGQLYH2X	journalArticle	2011	French, Craig			Nietzsche, Genealogy and Political Authority	No duplicated	Fail					Polity		0032-3497, 1744-1684						10.1057/pol.2010.19	#N/A	https://www.journals.uchicago.edu/doi/10.1057/pol.2010.19		2011-01	2020-08-10 05:08:47	2020-08-10 05:08:47	2020-08-10 05:08:47	1935-07-01		1	43		Polity								en					DOI.org (Crossref)
R25	WoS	ZCZNBVHW	journalArticle	2009	Manchikanti, Laxmaiah; Hirsch, Joshua A.			Obama Health Care for All Americans: Practical Implications	Duplicated	OK	Select				PAIN PHYSICIAN		1533-3159	Q1			Journal			Select		Rapidly rising health care costs over the decades have prompted the application of business practices to medicine with goals of improving the efficiency, restraining expenses, and increasing quality. Average health insurance premiums and individual contributions for family coverage have increased approximately 120% from 1999 to 2008. Health care spending in the United States is stated to exceed 4…	2009-04	2020-08-26 04:46:16	2020-08-26 04:46:16		289-304		2	12										English
NOT	Springer Link	LPUUF6XT	journalArticle	2020	Wahid, Abdul; Rao, Annavarapu Chandra Sekhara			ODRA: an outlier detection algorithm based on relevant attribute analysis method	No duplicated	Fail					Cluster Computing		1386-7857, 1573-7543						10.1007/s10586-020-03136-9	#N/A	http://link.springer.com/10.1007/s10586-020-03136-9		2020-06-13	2020-08-10 05:12:32	2020-08-10 05:12:32	2020-08-10 05:12:32						Cluster Comput	ODRA							en					DOI.org (Crossref)
NOT	ACM	7MTNDVUZ	conferencePaper	2018	Brings, Jennifer; Daun, Marian; Kempe, Markus; Weyer, Thorsten			On Different Search Methods for Systematic Literature Reviews and Maps: Experiences from a Literature Search on Validation and Verification of Emergent Behavior	No duplicated	Fail					Proceedings of the 22nd International Conference on Evaluation and Assessment in Software Engineering 2018	978-1-4503-6403-4							10.1145/3210459.3210463	#N/A	https://doi.org/10.1145/3210459.3210463		2018	2020-06-21 23:34:00	2020-06-21 23:34:00		35–45							EASE’18				Association for Computing Machinery	New York, NY, USA
NOT	Springer Link	IBJLAJW3	journalArticle	2013	Zhang, Jing; Cao, Peng; Gross, Douglas P; Zaiane, Osmar R			On the application of multi-class classification in physical therapy recommendation	No duplicated	Fail					Health Information Science and Systems		2047-2501						10.1186/2047-2501-1-15	#N/A	http://link.springer.com/10.1186/2047-2501-1-15		2013-12	2020-08-10 05:11:33	2020-08-10 05:11:33	2020-08-10 05:11:33	15		1	1		Health Inf Sci Syst								en					DOI.org (Crossref)
NOT	ACM	RG8SBUDS	journalArticle	2014	Zhu, Guobin; Xiong, Hu; Qin, Zhiguang			On the Security of an Efficient and Non-Interactive Hierarchical Key Agreement Protocol	No duplicated	Fail					Wirel. Pers. Commun.		9296212						10.1007/s11277-013-1328-0	#N/A	https://doi.org/10.1007/s11277-013-1328-0		2014-01	2020-06-21 23:31:00	2020-06-21 23:31:00		883–889		2	74
NOT	Springer Link	DYWNNMXW	journalArticle	2017	Circi, Simone; Capitani, Donatella; Randazzo, Antonio; Ingallina, Cinzia; Mannina, Luisa; Sobolev, Anatoly P.			Panel test and chemical analyses of commercial olive oils: a comparative study	No duplicated	Fail					Chemical and Biological Technologies in Agriculture		2196-5641						10.1186/s40538-017-0101-0	#N/A	http://chembioagro.springeropen.com/articles/10.1186/s40538-017-0101-0		2017-12	2020-08-10 05:16:57	2020-08-10 05:16:57	2020-08-10 05:16:57	18		1	4		Chem. Biol. Technol. Agric.	Panel test and chemical analyses of commercial olive oils							en					DOI.org (Crossref)
NOT	Springer Link	TQJZNNI2	journalArticle	2018	Minogue, Virginia; Cooke, Mary; Donskoy, Anne-Laure; Vicary, Penny; Wells, Bill			Patient and public involvement in reducing health and care research waste	No duplicated	Fail					Research Involvement and Engagement		2056-7529						10.1186/s40900-018-0087-1	#N/A	https://researchinvolvement.biomedcentral.com/articles/10.1186/s40900-018-0087-1		2018-12	2020-08-10 05:06:16	2020-08-10 05:06:16	2020-08-10 05:06:16	5		1	4		Res Involv Engagem								en					DOI.org (Crossref)
[truncated: 303 more rows]
[truncated: 53 more columns]
